# Supplementary material for: From the Andes to the desert: 16S rRNA metabarcoding characterization of aquatic bacterial communities in the Rimac river, the main source of water for Lima, Peru
Source: PLoS One. 2021 Apr 22;16(4):e0250401. doi: 10.1371/journal.pone.0250401 (PMC8061919; doi:10.1371/journal.pone.0250401)
Supplement: S1 Table — Summary of the original and filtered reads. Geographical location. Sample names. BioProject (SRA) accession codes. (XLSX) [file pone.0250401.s005.xlsx]

## Sheet: S1_Table
	Sample	Sample number	Original reads	Filtered reads	DADA2 merged	Final reads	Sub-basin	Latitude	Longitude	Altitude (msl)	BioProject	BioSample	SRA
Sample	01.Chicla	1	273009	186801	132922	105200	Upper Rimac	-76.268	-11.7296	3440.81	PRJNA646070	SAMN15524234	SRR12217142
Sample	02.San Mateo	2	283392	198011	139395	110757	Parac-Upper Rimac	-76.2702	-11.734	3421.62	PRJNA646070	SAMN15524235	SRR12217141
Sample	03.Tamboraque	3	271335	188588	130358	93520	Parac-Upper Rimac	-76.3047	-11.7736	3023.41	PRJNA646070	SAMN15524236	SRR12217133
Sample	04.Huanchor	4	281873	204425	144549	124058	Santa Eulalia-Parac	-76.3116	-11.7872	2868.35	PRJNA646070	SAMN15524237	SRR12217132
Sample	05.Chacahuaro	5	273857	193779	128459	108045	Santa Eulalia-Parac	-76.3515	-11.8104	2526.47	PRJNA646070	SAMN15524239	SRR12217130
Sample	06.Santa Eulalia	6	257473	179235	108180	82108	Santa Eulalia	-76.6667	-11.9199	948.407	PRJNA646070	SAMN15524238	SRR12217131
Sample	07.Chaclacayo	7	235989	153272	105960	80639	Jicamarca-Santa Eulalia	-76.7848	-11.9777	656.675	PRJNA646070	SAMN15524240	SRR12217129
Sample	08.Huachipa	8	238479	153694	104659	77110	Jicamarca-Santa Eulalia	-76.9007	-12.0144	395.506	PRJNA646070	SAMN15524241	SRR12217128
Sample	09.Libertadores	9	287437	215074	174980	116968	Lower Rimac	-76.9888	-12.0267	213	PRJNA646070	SAMN15524242	SRR12217127
Sample	10.Nuevo	10	262640	182842	136302	93319	Lower Rimac	-77.0012	-12.0281	200	PRJNA646070	SAMN15524243	SRR12217126
Sample	11.Universitaria	11	105680	71618	56253	39496	Lower Rimac	-77.077	-12.0351	69	PRJNA646070	SAMN17006917	SRR13224171
Sample	12.Faucett	12	269577	200107	161420	104844	Lower Rimac	-77.099	-12.0395	33	PRJNA646070	SAMN15524245	SRR12217139
Sample	13.Gambetta	13	247044	180990	148742	108857	Lower Rimac	-77.0336	-12.1753	8	PRJNA646070	SAMN15524246	SRR12217138
Replicate	14.Chicla	R1	268071	186643	131802	102815	Upper Rimac	-76.268	-11.7296	3440.81	PRJNA646070	SAMN17005470	SRR13224180
Replicate	15.San_Mateo	R2	241017	172611	120537	95697	Parac-Upper Rimac	-76.2702	-11.734	3421.62	PRJNA646070	SAMN17005471	SRR13224179
Replicate	16.Tamboraque	R3	240078	171022	117649	84589	Parac-Upper Rimac	-76.3047	-11.7736	3023.41	PRJNA646070	SAMN17005472	SRR13224178
Replicate	17.Huanchor	R4	229599	161316	113799	98401	Santa Eulalia-Parac	-76.3116	-11.7872	2868.35	PRJNA646070	SAMN17005473	SRR13224177
Replicate	18.Santa_Eulalia	R6	263465	180368	108267	81979	Santa Eulalia	-76.6667	-11.9199	948.407	PRJNA646070	SAMN17005474	SRR13224176
Replicate	19.Chaclacayo	R7	213774	145296	99835	75424	Jicamarca-Santa Eulalia	-76.7848	-11.9777	656.675	PRJNA646070	SAMN17005475	SRR13224175
Replicate	20.Huachipa	R8	182726	123168	83334	61063	Jicamarca-Santa Eulalia	-76.9007	-12.0144	395.506	PRJNA646070	SAMN17005476	SRR13224174
Replicate	21.Libertadores	R9	291994	212416	172653	114721	Lower Rimac	-76.9888	-12.0267	213	PRJNA646070	SAMN17006915	SRR13224173
Replicate	22.Nuevo	R10	175381	119418	87435	60450	Lower Rimac	-77.0012	-12.0281	200	PRJNA646070	SAMN17006916	SRR13224172
Replicate	23.Faucett	R12	271021	194925	155617	102119	Lower Rimac	-77.099	-12.0395	33	PRJNA646070	SAMN15524244	SRR12217140
Replicate	24.Gambetta	R13	200529	148594	121458	87374	Lower Rimac	-77.0336	-12.1753	8	PRJNA646070	SAMN17006918	SRR13224170
Blank	25.Blank1	B1	3244	203	150	133
Blank	26.Blank2	B2	1885	238	141	134
