# Supplementary material for: From the Andes to the desert: 16S rRNA metabarcoding characterization of aquatic bacterial communities in the Rimac river, the main source of water for Lima, Peru
Source: PLoS One. 2021 Apr 22;16(4):e0250401. doi: 10.1371/journal.pone.0250401 (PMC8061919; doi:10.1371/journal.pone.0250401)
Supplement: S2 Table — We evaluated four parameters: pH, temperature, electric conductivity (EC) and nitrate concentration; and five peaks corresponding to the metabolites benzenemethanamine derivatives, thiodicarb, and 3-indolebutyricacid. (XLSX) [file pone.0250401.s006.xlsx]

## Sheet: S2_Table
							Benzenemethanamine derivative	Thiodicarb	3-Indolebutyricacid	Benzenemethanamine derivative	Benzenemethanamine derivative
Locality	Sub-basin	pH	Temperature	Electric conductivity	Nitrates	Replicate	Peak71	Peak93	Peak104	Peak112	Peak119
01.Chicla	Upper Rimac	8.3	9.35	413.2	0.516	1	-3.97027	-3.52425	-5.82914	-4.52821	-3.66439
03.Tamboraque	Parac-Upper Rimac	7.7	13.42	646.5	0.236	1	-3.16933	-2.56238	-5.82914	-4.20953	-2.71325
04.Huanchor	Santa Eulalia-Parac	7.2	10.27	150.2	0.109	1	-3.31341	-2.68237	-5.82914	-2.77323	-2.82418
05.Chacahuaro	Santa Eulalia-Parac	5.67	15.51	274.5	0.644	1	-3.20357	-2.76658	-4.60089	-2.76328	-2.8483
07.Chaclacayo	Jicamarca-Santa Eulalia	8.32	15.84	390	0.433	1
10.Nuevo	Lower Rimac	7.19	19.22	415.1	1.033	1	-3.9999	-3.46507	-5.82914	-3.73098	-4.44453
11.Universitaria	Lower Rimac	8.42	18.87	449.3	0.924	1	-4.04936	-3.48398	-4.61487	-3.85208	-4.24668
13.Gambetta	Lower Rimac	8.28	19.06	440.8	1.218	1
14.Chicla	Upper Rimac	8.3	9.35	413.2	0.516	2	-3.84957	-3.45836	-5.82914	-3.83918	-3.87369
16.Tamboraque	Parac-Upper Rimac	7.7	13.42	646.5	0.236	2	-3.01344	-2.62751	-5.82914	-2.82396	-2.93946
17.Huanchor	Parac-Santa Eulalia	7.2	10.27	150.2	0.109	2	-3.09939	-2.71532	-5.82914	-2.91737	-2.92663
19.Chaclacayo	Jicamarca-Santa Eulalia	8.32	15.84	390	0.433	2
22.Nuevo	Lower Rimac	7.19	19.22	415.1	1.033	2	-3.80212	-3.16685	-5.82914	-3.47671	-3.81543
24.Gambetta	Lower Rimac	8.28	19.06	440.8	1.218	2
