# Supplementary material for: From the Andes to the desert: 16S rRNA metabarcoding characterization of aquatic bacterial communities in the Rimac river, the main source of water for Lima, Peru
Source: PLoS One. 2021 Apr 22;16(4):e0250401. doi: 10.1371/journal.pone.0250401 (PMC8061919; doi:10.1371/journal.pone.0250401)
Supplement: S3 Table — (XLSX) [file pone.0250401.s007.xlsx]

## Sheet: S3_Table
	01.Chicla	02.San_Mateo	03.Tamboraque	04.Huanchor	05.Chacahuaro	06.Santa_Eulalia	07.Chaclacayo	08.Huachipa	09.Libertadores	10.Nuevo	11.Universitaria	12.Faucett	13.Gambetta	14.Chicla	15.San_Mateo	16.Tamboraque	17.Huanchor	18.Santa_Eulalia	19.Chaclacayo	20.Huachipa	21.Libertadores	22.Nuevo	23.Faucett	24.Gambetta
Total	105200	110757	93520	124058	108045	82108	80612	77079	116968	93319	39496	104844	108857	102815	95697	84589	98401	81979	75424	61063	114721	60450	102119	87374
																										Total
ASV_1	72	50	1929	355	441	1950	5850	1784	37270	26472	13689	25294	25292	28	15	1643	277	2170	5869	1525	36469	17931	27539	20721		254635
ASV_2	19696	21740	10110	25790	1153	614	1224	240	2484	2235	2643	6412	7601	18909	18583	9313	21270	652	1075	181	2344	1531	7073	5899		188772
ASV_3	17	215	21	78	22129	9	6964	2310	1000	1005	1627	5628	5770	15	172	18	50	7	6477	1818	870	614	4914	5152		66880
ASV_4	22	16	160	45	60	42	514	254	9809	2325	981	4546	4076	11	14	156	38	26	417	198	9741	1407	3121	3199		41178
ASV_5	8444	6761	1872	5837	411	84	107	47	10	11	5	18	30	8565	5838	1769	4860	79	91	56	7	1	19	17		44939
ASV_6	398	502	4705	1147	661	3549	2217	1117	1067	727	443	1333	1559	423	422	3954	929	3436	2063	980	908	432	1484	1375		35831
ASV_7	672	584	647	320	99	288	475	104	2079	1584	891	1531	1462	530	563	537	230	262	531	95	2046	1032	1693	1303		19558
ASV_8	1094	2152	2820	1120	256	1047	784	189	38	77	12	58	75	1111	1791	2392	874	1071	729	162	41	48	26	69		18036
ASV_9	4	0	175	54	139	258	569	2027	3058	1528	175	477	363	0	2	145	34	246	468	1480	3147	1006	442	287		16084
ASV_10	0	2	4	0	14	39	70	57	1557	2327	471	1676	1354	0	0	4	4	23	73	43	1553	1480	1711	1168		13630
ASV_11	10	12	402	57	199	1028	635	2349	1066	840	147	649	521	12	9	377	56	953	609	1817	1030	559	590	381		14308
ASV_12	3	4	0	0	7529	0	1013	340	62	233	143	808	878	4	3	0	0	0	1046	307	70	151	644	692		13930
ASV_13	2672	2098	738	1689	182	29	44	12	13	13	9	23	28	2530	1894	668	1323	29	40	16	12	8	30	30		14130
ASV_14	566	629	561	279	393	986	1826	2124	48	95	3	20	10	595	550	504	273	1054	1491	1505	50	51	15	7		13635
ASV_15	0	0	0	1	0	0	0	0	0	4988	435	940	987	0	0	0	0	0	0	0	0	3119	1387	732		12589
ASV_16	666	2057	2109	1322	476	236	221	68	8	15	2	10	11	668	1879	1943	1011	228	189	53	7	8	6	7		13200
ASV_17	147	240	426	274	331	1535	1080	276	326	338	132	702	753	127	251	444	276	1577	1002	240	337	234	716	643		12407
ASV_18	2552	2044	460	763	163	22	41	24	23	24	12	41	53	2367	1876	456	602	30	56	15	30	20	28	25		11727
ASV_19	147	294	1068	1354	264	159	1748	549	14	15	2	8	17	150	210	995	1206	173	1684	449	16	7	8	8		10545
ASV_20	80	71	30	24	24	19	164	91	2247	422	161	894	860	61	50	29	17	28	149	76	2339	274	580	696		9386
ASV_21	604	1732	1171	607	272	212	371	90	21	39	5	26	32	663	1505	1077	483	201	398	76	11	19	24	33		9672
ASV_22	1	0	0	0	0	0	247	69	1206	757	425	970	1108	0	0	0	0	4	237	56	1194	484	1031	933		8722
ASV_23	0	2	120	19	143	306	113	156	1585	669	258	733	720	1	0	98	17	263	129	123	1502	413	538	713		8621
ASV_24	412	1168	562	1715	894	63	208	42	21	38	28	61	65	405	878	474	1549	85	172	46	29	24	49	71		9059
ASV_25	1870	1581	408	653	121	28	28	12	4	5	10	11	18	1811	1340	415	583	32	29	5	10	5	19	11		9009
ASV_26	108	160	614	680	296	595	489	787	353	338	31	189	197	96	142	553	499	630	387	624	342	207	176	145		8638
ASV_27	7	6	0	4903	2	58	2	0	0	0	0	0	0	13	9	8	3611	58	0	0	0	0	0	0		8677
ASV_28	374	421	534	184	281	1662	396	726	18	37	0	12	14	396	353	439	150	1618	344	599	12	30	16	13		8629
ASV_29	508	382	469	420	219	335	627	243	211	381	96	366	347	404	335	331	316	315	589	199	193	262	343	285		8176
ASV_30	395	391	715	305	295	451	752	604	121	141	57	121	193	371	293	601	284	548	712	492	119	110	129	118		8318
ASV_31	749	809	313	1211	1040	54	213	69	24	27	29	58	78	656	735	325	976	44	178	62	34	16	68	60		7828
ASV_32	818	1553	483	1050	298	25	68	13	2	7	0	7	12	755	1285	485	824	19	46	7	4	5	6	9		7781
ASV_33	9	3	38	10	17	3	114	82	1691	405	169	698	595	7	0	36	0	6	99	61	1733	295	497	440		7008
ASV_34	0	0	174	28	421	175	231	2135	268	197	35	301	229	0	0	153	12	157	238	1766	261	82	188	179		7230
ASV_35	379	387	728	332	225	344	694	409	109	129	37	87	110	360	314	608	241	359	660	322	102	80	123	102		7241
ASV_36	187	285	256	350	103	928	705	449	67	122	34	124	108	211	228	298	248	918	736	406	83	78	114	79		7117
ASV_37	17	5	12	13	1	6	13	11	598	211	317	1070	1126	18	6	11	15	4	16	6	582	152	884	859		5953
ASV_38	0	1	6	0	60	16	91	133	1163	773	151	577	576	0	0	0	3	31	113	108	1111	480	553	437		6383
ASV_39	3	3	0	0	14	6	18	9	512	462	365	1020	951	0	0	0	0	9	15	9	531	305	926	786		5944
ASV_40	0	0	33	0	0	42	137	35	928	674	232	588	595	0	0	31	0	65	131	33	845	435	661	481		5946
ASV_41	0	3	22	4	21	12	122	63	1238	423	135	649	505	2	0	12	8	13	110	51	1262	221	491	461		5828
ASV_42	33	35	51	41	16	42	105	92	526	602	246	554	580	32	17	51	44	50	113	66	655	468	531	500		5450
ASV_43	2	0	44	9	21	66	125	1156	940	573	41	115	108	0	0	42	2	61	97	936	953	360	122	73		5846
ASV_44	0	0	0	0	2	16	269	236	542	603	103	631	632	0	0	0	0	16	239	199	564	366	474	519		5411
ASV_45	5	10	176	119	36	79	28	63	178	119	314	900	867	7	10	165	79	79	22	46	153	123	765	675		5018
ASV_46	542	596	319	245	208	220	303	400	46	60	9	77	68	546	557	351	199	192	340	299	44	44	64	55		5784
ASV_47	166	509	350	1003	491	252	293	74	24	20	12	37	38	151	414	355	806	254	298	45	9	9	31	45		5686
ASV_48	7	6	7	5	10	15	13	8	436	282	297	905	799	4	2	9	3	24	10	9	431	177	762	663		4884
ASV_49	1172	1006	232	515	74	13	14	5	0	0	0	0	4	945	881	254	434	6	12	5	2	0	2	0		5576
ASV_50	112	230	404	896	229	403	218	115	67	51	10	47	56	98	202	429	644	372	218	99	65	31	46	36		5078
ASV_51	244	174	337	196	127	222	401	155	121	217	55	192	232	214	152	296	164	236	415	127	110	132	190	176		4885
ASV_52	0	0	0	0	6	64	123	46	809	555	234	389	365	0	0	0	0	43	139	38	797	363	420	290		4681
ASV_53	56	52	78	72	16	78	141	19	264	193	226	575	617	40	42	68	58	72	122	6	252	108	601	483		4239
ASV_54	24	18	137	72	33	330	704	692	68	89	19	109	80	26	14	123	43	337	634	601	83	58	60	79		4433
ASV_55	222	224	488	267	208	361	307	188	18	39	8	13	31	229	189	434	233	323	426	170	18	22	16	23		4457
ASV_56	1	3	16	16	10	48	14	8	176	138	228	710	692	0	3	3	15	60	7	9	171	87	663	578		3656
ASV_57	492	323	81	163	206	4	31	648	82	111	24	94	144	433	316	95	134	6	45	520	87	55	114	78		4286
ASV_58	137	64	421	168	45	155	368	124	117	206	118	174	239	130	69	334	158	188	270	94	113	138	176	188		4194
ASV_59	0	0	0	0	17	0	131	85	439	717	162	399	346	0	0	0	0	0	119	49	391	465	387	250		3957
ASV_60	0	2	89	21	39	135	120	372	439	240	59	254	306	0	4	87	22	162	103	307	456	151	264	230		3862
ASV_61	42	73	541	285	80	688	276	68	26	26	8	30	28	36	49	527	235	651	304	40	19	10	15	28		4085
ASV_62	0	0	3	0	43	40	67	588	420	269	103	317	321	0	0	0	0	37	43	443	428	146	307	246		3821
ASV_63	401	489	206	623	0	0	0	0	63	56	0	140	177	411	477	208	416	0	0	0	0	32	152	128		3979
ASV_64	100	90	105	149	68	72	141	124	361	348	99	260	238	81	73	77	107	70	146	81	333	228	280	183		3814
ASV_65	268	237	253	110	167	152	266	334	59	125	29	117	64	247	195	223	83	178	267	242	52	74	126	69		3937
ASV_66	0	5	49	15	20	62	157	203	431	440	89	260	271	3	4	66	10	63	149	207	380	299	258	208		3649
ASV_67	161	163	373	145	168	190	378	223	54	95	24	52	87	158	154	320	118	161	355	178	69	40	65	64		3795
ASV_68	315	312	402	347	30	95	83	86	128	68	23	56	63	309	300	337	243	73	96	76	138	51	45	42		3718
ASV_69	4	5	72	22	24	74	86	489	452	298	41	170	219	6	7	57	12	70	89	414	448	203	169	185		3616
ASV_70	284	474	318	200	72	191	67	55	56	66	33	124	96	269	400	275	168	154	72	43	37	42	66	79		3641
ASV_71	329	393	498	140	136	172	178	93	6	12	0	7	11	346	342	482	90	181	173	65	11	7	4	9		3685
ASV_72	9	3	78	7	16	71	235	195	310	679	39	190	108	2	2	77	5	68	215	165	291	416	240	81		3502
ASV_73	1	0	3	0	0	11	7	67	181	175	56	616	685	0	0	3	0	5	11	55	186	121	420	498		3101
ASV_74	2	8	13	7	10	33	317	189	247	347	44	288	352	3	6	12	6	32	325	134	248	211	238	257		3329
ASV_75	396	612	235	355	93	115	126	67	5	3	1	6	2	362	472	177	290	121	116	52	3	1	5	4		3619
ASV_76	16	25	558	104	117	814	100	161	4	7	0	2	4	15	17	563	84	741	139	120	5	3	7	0		3606
ASV_77	723	715	112	164	105	22	47	50	1	0	0	0	0	742	612	106	108	20	37	26	0	0	0	1		3591
ASV_78	23	34	18	36	60	184	161	99	317	310	48	225	318	19	38	17	35	160	146	85	366	210	194	216		3319
ASV_79	246	344	146	620	515	4	108	34	4	8	4	28	38	290	312	92	432	9	108	38	7	10	29	29		3455
ASV_80	317	948	220	281	54	26	43	15	6	7	0	5	4	349	744	195	200	15	23	16	2	3	1	2		3476
ASV_81	1008	608	7	113	0	0	4	5	0	0	0	0	0	1005	552	9	116	0	6	0	0	0	0	0		3433
ASV_82	4	3	4	3	4	2	6	5	271	192	177	535	487	3	1	0	3	6	4	6	261	127	438	385		2927
ASV_83	1	0	0	0	0	0	0	0	334	101	118	492	600	0	0	0	0	0	0	0	367	51	390	465		2919
ASV_84	0	0	0	1	0	0	0	0	0	883	123	304	412	0	0	0	0	0	0	0	0	565	439	323		3050
ASV_85	179	95	443	151	47	116	154	67	91	153	79	109	109	186	67	354	115	114	147	46	79	144	111	88		3244
ASV_86	160	557	453	321	99	59	65	11	7	9	0	7	6	186	501	423	248	65	52	10	5	7	4	6		3261
ASV_87	2	0	0	1	1	6	7	7	211	117	161	519	497	0	0	1	0	4	6	12	166	77	501	412		2708
ASV_88	101	107	310	318	332	230	267	144	21	19	2	14	21	89	96	278	188	230	261	119	15	11	20	18		3211
ASV_89	0	1	5	3	1	4	34	12	811	197	58	257	232	1	7	5	0	0	24	11	778	105	205	197		2948
ASV_90	0	0	14	8	10	25	25	273	284	147	104	341	373	0	0	10	3	20	32	222	264	98	306	274		2833
ASV_91	102	224	634	214	32	169	253	48	8	12	1	3	10	103	169	562	130	208	206	40	6	10	6	12		3162
ASV_92	423	540	221	339	38	39	24	15	26	12	2	11	5	421	456	169	261	28	14	14	19	5	11	12		3105
ASV_93	0	0	6	1	2	12	16	100	590	238	79	186	270	0	0	3	0	11	13	74	643	140	275	194		2853
ASV_94	4	3	163	24	56	234	72	191	159	142	55	223	216	0	7	164	22	218	59	153	149	79	241	155		2789
ASV_95	563	552	103	113	87	22	43	60	0	3	0	2	0	616	444	112	97	21	36	52	0	1	1	0		2928
ASV_96	217	271	138	523	323	42	65	23	10	5	18	14	35	234	226	115	452	35	56	14	14	3	20	42		2895
ASV_97	86	203	441	324	148	139	123	47	13	9	5	16	18	79	176	370	252	111	122	34	21	13	13	17		2780
ASV_98	0	0	0	0	6	0	35	84	575	193	55	205	262	0	0	0	0	0	56	63	593	126	163	212		2628
ASV_99	3	1	15	4	3	52	123	146	310	472	40	163	93	3	0	21	1	58	138	105	292	295	230	72		2640
ASV_100	0	0	7	2	10	21	81	210	634	291	34	70	93	0	0	7	3	38	56	160	653	203	75	62		2710
ASV_101	4	2	132	23	26	42	94	173	135	154	56	299	282	3	4	106	20	27	120	138	139	93	250	208		2530
ASV_102	9	0	1	1	45	9	44	40	386	369	52	318	138	0	0	3	5	8	29	32	347	191	327	130		2484
ASV_103	0	0	0	0	11	0	2	12	134	98	149	455	486	0	0	0	0	2	5	11	131	59	407	347		2309
ASV_104	153	109	259	166	117	212	245	137	14	26	0	8	17	141	106	259	124	213	249	99	10	10	10	14		2698
ASV_105	475	383	158	328	60	29	17	7	0	0	0	0	0	467	340	137	240	17	9	0	0	0	0	0		2667
ASV_106	127	315	188	245	175	183	87	42	23	14	6	31	22	150	280	190	166	179	81	34	17	15	24	21		2615
ASV_107	0	0	2	2	12	14	9	17	117	47	126	440	467	0	0	1	0	13	12	22	129	40	362	327		2159
ASV_108	0	2	12	23	7	35	5	3	80	48	140	453	454	0	4	7	24	40	3	7	58	37	356	357		2155
ASV_109	0	0	0	0	0	0	0	7	391	98	145	291	321	0	0	0	0	0	0	12	403	52	290	243		2253
ASV_110	111	81	336	79	27	259	22	418	4	9	1	3	5	123	81	319	42	187	17	378	7	11	6	1		2527
ASV_111	0	0	0	16	1440	14	327	190	1	3	0	2	0	0	0	0	12	19	304	152	0	0	2	0		2482
ASV_112	160	67	224	52	39	137	250	89	104	118	19	56	81	95	45	183	45	150	180	55	106	59	63	47		2424
ASV_113	139	274	86	262	391	28	89	25	18	32	12	48	57	137	254	79	180	27	64	19	30	28	51	48		2378
ASV_114	128	160	42	55	244	80	126	79	122	64	34	92	122	139	164	37	45	87	137	47	108	29	74	91		2306
ASV_115	115	96	228	138	102	111	191	154	30	46	23	42	53	113	87	180	105	129	141	128	34	36	36	40		2358
ASV_116	4	4	21	2	7	12	33	13	303	322	99	218	183	2	3	13	9	10	20	9	295	186	216	185		2169
ASV_117	97	78	39	117	15	0	11	7	62	132	59	272	296	95	60	28	101	0	6	5	52	71	234	266		2103
ASV_118	163	65	754	158	21	41	12	15	2	5	0	4	0	155	66	677	146	37	16	21	0	0	0	0		2358
ASV_119	204	459	200	167	51	98	83	25	2	10	1	4	5	165	346	197	115	96	80	11	6	0	2	11		2338
ASV_120	157	130	170	87	119	220	159	222	6	12	0	1	0	168	128	138	70	194	164	171	5	3	0	3		2327
ASV_121	4	15	683	298	56	59	57	16	7	7	4	24	31	7	16	601	228	52	43	12	9	7	22	32		2290
ASV_122	426	569	57	114	35	1	4	3	0	0	0	0	0	447	514	57	70	1	11	2	0	0	0	0		2311
ASV_123	13	54	22	65	186	128	172	135	198	122	16	38	111	11	37	17	70	137	148	89	219	85	71	69		2213
ASV_124	26	17	161	33	28	278	222	132	60	138	15	14	21	25	20	126	25	338	229	118	61	83	26	17		2213
ASV_125	42	32	165	85	14	48	79	38	69	101	97	130	195	54	22	168	67	69	69	25	81	85	126	166		2027
ASV_126	3	9	26	14	109	75	165	347	108	87	25	99	103	3	3	17	8	81	152	287	126	43	110	72		2072
ASV_127	0	4	18	9	22	33	56	448	305	130	25	47	31	0	0	22	3	38	39	359	346	77	44	30		2086
ASV_128	276	281	89	403	17	28	10	5	3	5	1	3	3	278	276	68	329	30	9	2	2	0	6	2		2126
ASV_129	89	103	225	83	87	73	192	166	32	29	25	38	71	83	73	159	60	84	156	120	30	30	37	35		2080
ASV_130	79	88	151	64	88	350	77	190	6	13	2	7	9	84	64	163	56	371	81	129	5	9	4	5		2095
ASV_131	309	234	86	360	28	6	13	14	0	7	0	2	6	378	228	71	312	3	0	13	2	2	3	3		2080
ASV_132	65	37	13	52	475	14	152	37	75	91	37	128	152	41	40	22	56	10	134	29	60	35	131	112		1998
ASV_133	26	47	78	85	135	174	151	108	100	98	14	54	66	25	42	88	50	163	174	91	92	54	57	54		2026
ASV_134	50	30	49	32	4	41	80	47	240	209	40	78	145	53	39	50	20	54	53	57	244	170	71	115		1971
ASV_135	15	7	0	3	0	1025	0	4	0	0	0	0	0	12	7	0	1	959	1	0	0	0	0	0		2034
ASV_136	70	78	19	62	27	24	220	237	45	48	14	91	75	84	71	16	28	33	209	195	42	50	79	61		1878
ASV_137	0	0	0	0	1	13	102	120	261	453	32	57	32	0	0	0	0	20	88	105	254	275	72	38		1923
ASV_138	3	0	28	14	10	34	53	25	158	137	66	186	286	0	0	29	3	27	42	24	131	87	191	244		1778
ASV_139	336	318	88	256	24	8	2	7	0	0	0	0	0	312	288	87	197	0	3	0	0	0	0	0		1926
ASV_140	381	381	100	184	20	0	8	0	0	0	0	0	0	357	286	79	113	3	3	0	0	0	0	1		1916
ASV_141	234	130	55	323	12	4	10	71	10	53	6	52	31	226	121	48	266	7	9	66	13	41	36	34		1858
ASV_142	9	9	464	312	11	27	26	8	5	11	15	46	44	6	4	443	251	29	32	4	7	11	50	31		1855
ASV_143	238	208	63	106	159	59	95	88	18	9	2	8	3	236	191	64	90	56	86	64	9	6	9	2		1869
ASV_144	15	1	36	4	5	36	82	86	199	220	38	107	142	5	2	23	3	38	88	56	196	130	116	110		1738
ASV_145	182	145	101	138	17	25	47	99	82	33	12	85	57	149	115	75	107	21	39	52	79	23	44	41		1768
ASV_146	563	318	9	58	1	1	2	3	0	0	0	4	0	542	288	6	46	1	4	2	2	2	1	0		1853
ASV_147	78	96	211	80	59	119	59	41	74	24	16	60	46	86	69	195	57	125	56	21	65	20	54	50		1761
ASV_148	133	219	198	87	49	112	68	31	4	5	4	11	11	142	205	166	59	132	87	43	0	5	20	10		1801
ASV_149	47	35	343	173	43	78	67	69	21	17	16	36	72	28	28	247	138	81	67	54	15	10	31	46		1762
ASV_150	241	223	155	99	68	57	37	65	1	4	2	0	0	257	199	146	72	46	42	54	2	3	4	0		1777
ASV_151	0	0	0	3	0	861	0	11	0	0	0	0	0	5	0	0	0	878	0	8	0	0	0	0		1766
ASV_152	0	0	6	1	1	7	4	4	83	62	118	305	278	0	1	6	4	8	9	3	72	38	252	214		1476
ASV_153	51	60	32	128	114	57	94	93	9	12	47	7	27	151	99	96	145	90	82	56	6	49	11	52		1568
ASV_154	23	54	4	63	533	12	234	126	25	41	4	24	26	16	57	8	56	3	211	97	22	31	33	10		1713
ASV_155	115	112	211	129	17	53	50	54	78	47	8	27	23	120	105	163	106	51	42	42	69	24	30	25		1701
ASV_156	40	49	111	84	21	171	208	108	18	33	7	26	29	33	35	115	70	162	199	89	16	14	31	13		1682
ASV_157	0	0	217	38	44	463	65	26	18	9	0	12	0	0	0	176	30	449	69	25	15	0	17	0		1673
ASV_158	151	105	132	133	22	42	21	21	56	62	29	50	78	154	108	109	86	53	14	15	43	37	64	33		1618
ASV_159	0	0	7	0	0	0	29	9	370	52	33	195	158	0	0	8	0	0	15	6	338	53	116	116		1505
ASV_160	0	0	5	3	13	28	26	56	295	114	39	112	152	0	0	3	0	25	32	56	300	89	101	123		1572
ASV_161	0	0	24	6	16	46	18	26	285	113	27	124	134	0	0	22	0	45	19	19	286	80	96	141		1527
ASV_162	9	4	20	45	43	12	144	305	51	79	15	59	75	10	5	28	36	12	144	287	42	42	62	60		1589
ASV_163	4	5	10	9	23	43	35	23	69	54	59	235	227	8	4	9	13	23	34	21	81	34	210	164		1397
ASV_164	0	5	174	117	66	195	163	61	8	30	3	10	17	0	6	137	103	224	162	62	21	17	11	18		1610
ASV_165	0	0	12	9	7	10	35	24	145	168	62	160	172	0	0	16	7	11	38	24	164	124	162	114		1464
ASV_166	0	0	0	0	5	0	53	15	160	317	30	121	167	0	0	0	0	0	41	8	166	199	97	101		1480
ASV_167	65	102	373	199	36	63	14	23	0	0	0	0	0	80	67	294	159	76	19	23	0	0	0	0		1593
ASV_168	20	46	233	203	19	87	24	10	14	23	17	75	92	17	34	205	138	82	19	9	18	10	60	56		1511
ASV_169	0	0	11	1	0	28	83	46	217	178	36	97	115	0	0	11	0	21	68	53	231	120	72	114		1502
ASV_170	457	306	5	53	0	0	4	1	1	0	0	1	0	462	218	4	48	0	4	4	0	0	2	0		1570
ASV_171	24	13	111	50	8	38	55	21	48	171	61	95	142	19	7	79	49	53	45	18	52	99	94	102		1454
ASV_172	0	0	0	0	0	8	3	84	142	87	64	194	184	0	0	0	0	0	0	68	104	47	208	139		1332
ASV_173	97	51	9	40	5	5	30	52	156	123	48	101	147	92	29	12	27	10	27	32	130	52	97	85		1457
ASV_174	0	0	0	0	485	0	166	48	25	19	0	137	145	0	0	0	0	0	126	33	24	0	111	116		1435
ASV_175	4	0	16	10	10	34	39	34	117	77	66	143	217	6	0	18	6	20	34	28	104	46	159	177		1365
ASV_176	106	106	142	130	21	68	39	29	54	31	17	37	49	85	79	133	99	61	24	22	31	38	46	24		1471
ASV_177	127	137	118	121	88	119	45	29	0	0	0	0	0	138	120	84	137	150	49	24	0	1	0	0		1487
ASV_178	89	94	108	71	49	59	112	96	24	25	12	15	28	87	69	95	25	66	134	81	22	19	31	34		1445
ASV_179	31	33	94	66	47	56	88	42	46	96	30	77	77	53	33	64	51	58	84	24	24	63	79	42		1358
ASV_180	0	0	0	0	1	3	2	4	63	37	89	259	247	0	0	0	0	7	4	4	55	23	208	191		1197
ASV_181	32	16	402	47	9	14	114	132	3	8	0	3	0	17	16	374	33	17	91	100	3	2	0	0		1433
ASV_182	0	0	0	0	0	0	6	5	139	368	55	96	59	0	0	0	0	0	3	0	147	201	171	51		1301
ASV_183	0	0	79	18	0	26	18	0	190	187	47	87	76	0	0	78	11	21	33	0	180	96	92	73		1312
ASV_184	0	0	0	0	4	0	30	25	204	96	73	142	127	0	0	0	0	0	17	27	180	82	143	101		1251
ASV_185	0	12	4	3	6	20	6	4	38	56	53	244	216	5	9	4	0	12	7	4	37	32	193	167		1132
ASV_186	0	0	0	6	0	16	24	19	132	148	66	152	133	0	0	8	0	6	15	16	143	95	129	120		1228
ASV_187	0	0	0	1	5	30	29	16	209	166	51	90	61	0	0	0	1	22	20	15	260	116	109	75		1276
ASV_188	0	0	16	4	37	141	143	231	85	71	4	30	23	0	0	12	0	120	119	182	66	33	15	13		1345
ASV_189	1	1	0	0	17	10	59	46	386	68	10	62	64	0	0	3	0	8	39	35	376	51	30	37		1303
ASV_190	176	183	60	92	74	62	46	32	0	6	0	1	0	186	164	61	66	67	29	28	7	3	0	4		1347
ASV_191	2	0	1	0	3	0	13	1	178	49	48	208	195	3	0	0	0	2	4	3	173	29	136	145		1193
ASV_192	419	161	39	51	4	14	0	0	0	0	0	0	6	400	150	33	47	19	0	0	0	0	0	0		1343
ASV_193	30	58	27	117	199	30	63	19	29	32	16	72	90	24	44	30	87	27	68	25	21	23	65	77		1273
ASV_194	0	0	55	31	88	194	177	109	12	13	1	5	7	0	0	63	26	190	192	119	8	14	4	4		1312
ASV_195	74	54	126	49	64	87	77	169	0	0	0	4	2	71	40	123	51	76	104	130	2	5	0	2		1310
ASV_196	19	51	61	212	56	97	39	41	14	13	5	41	62	17	54	47	176	94	36	28	26	15	30	39		1273
ASV_197	34	34	33	61	174	61	173	158	2	6	3	9	4	42	41	32	64	61	144	147	4	2	3	0		1292
ASV_198	7	0	10	0	0	598	2	3	0	0	0	0	0	7	0	6	0	663	1	0	0	0	0	0		1297
ASV_199	0	0	0	0	1	0	0	2	95	81	57	195	148	0	0	0	0	0	6	0	99	63	195	143		1085
ASV_200	51	153	69	145	187	9	72	31	3	6	0	9	8	47	142	64	137	8	42	38	8	9	11	6		1255
ASV_201	10	22	70	15	15	55	12	13	101	81	25	88	82	19	24	84	23	59	11	16	115	41	93	85		1159
ASV_202	0	0	31	12	7	23	99	60	95	117	28	63	60	2	0	36	5	27	90	38	162	80	78	59		1172
ASV_203	0	0	0	0	0	634	0	2	0	0	0	0	0	0	0	0	0	616	1	2	0	0	0	0		1255
ASV_204	0	0	0	0	0	611	0	3	0	0	0	1	0	0	0	0	0	635	0	2	0	0	0	0		1252
ASV_205	46	61	80	48	47	72	110	79	18	29	8	16	15	56	70	89	48	90	117	74	21	18	6	16		1234
ASV_206	0	0	3	0	0	6	3	659	5	9	0	0	3	0	0	4	0	5	4	530	12	6	1	0		1250
ASV_207	64	64	45	91	91	178	86	87	4	5	0	0	0	44	54	34	71	183	67	69	6	3	0	0		1246
ASV_208	0	0	0	0	0	626	0	0	0	0	0	0	0	0	0	0	0	618	0	0	0	0	1	0		1245
ASV_209	0	0	13	2	9	10	22	599	6	4	0	0	0	0	0	8	4	8	27	501	8	3	2	0		1226
ASV_210	0	0	16	0	3	35	72	62	94	204	19	76	52	0	0	9	0	40	74	64	99	120	81	47		1167
ASV_211	58	62	61	45	18	13	49	14	33	40	38	76	96	51	46	83	31	18	52	13	47	43	73	81		1141
ASV_212	24	51	56	82	16	12	43	10	31	85	29	103	85	20	34	67	36	18	42	18	37	49	101	71		1120
ASV_213	43	145	35	143	186	5	31	9	13	23	13	57	43	43	109	28	99	8	18	8	9	12	44	43		1167
ASV_214	0	0	2	0	211	148	197	166	7	12	2	3	0	0	0	0	0	119	175	144	6	8	5	4		1209
ASV_215	172	179	54	110	54	21	37	26	2	4	0	3	1	204	125	41	85	21	26	16	10	3	6	4		1204
ASV_216	40	15	142	45	5	32	48	17	28	72	38	54	68	58	16	119	33	47	55	12	35	48	61	57		1145
ASV_217	55	58	174	93	29	90	61	18	13	19	5	11	9	48	34	194	61	51	58	23	18	10	10	22		1164
ASV_218	79	84	118	97	95	34	69	26	18	12	17	18	27	47	52	120	89	21	40	32	5	13	24	23		1160
ASV_219	0	0	41	10	4	7	6	74	116	88	25	118	118	4	0	26	0	9	4	53	114	70	105	76		1068
ASV_220	62	66	92	125	55	51	81	104	0	5	1	4	2	59	46	87	92	76	82	65	4	3	3	4		1169
ASV_221	158	187	92	130	19	6	5	32	0	0	0	0	2	157	151	80	100	11	8	23	1	0	3	2		1167
ASV_222	0	0	38	4	5	46	46	106	128	76	23	87	69	0	0	33	6	43	21	83	96	53	62	48		1073
ASV_223	145	224	41	68	66	29	27	13	0	0	3	6	0	161	188	50	45	37	32	12	6	4	0	0		1157
ASV_224	0	0	0	0	0	0	0	2	75	74	53	178	175	0	0	0	0	0	0	1	64	36	195	137		990
ASV_225	46	32	161	38	6	61	69	36	24	53	15	29	32	39	23	155	39	61	82	11	26	43	27	26		1134
ASV_226	85	98	46	54	94	13	113	56	17	13	5	29	28	77	93	31	38	14	115	40	20	12	14	19		1124
ASV_227	0	0	20	2	5	26	166	92	75	215	8	12	12	0	0	22	6	23	129	54	93	154	18	6		1138
ASV_228	18	10	100	94	7	38	57	58	56	40	17	52	52	20	14	121	56	32	41	29	64	25	46	43		1090
ASV_229	48	138	147	76	75	55	46	30	5	7	0	3	5	36	123	158	62	55	40	30	3	2	1	0		1145
ASV_230	10	7	166	249	100	30	50	10	15	11	2	12	8	5	10	160	161	39	46	10	13	7	8	8		1137
ASV_231	102	115	67	210	96	6	25	6	0	3	5	5	11	95	98	65	176	11	18	1	2	2	7	9		1135
ASV_232	2	0	22	1	0	7	10	7	158	154	55	95	53	4	1	15	4	10	18	3	159	102	127	57		1064
ASV_233	95	97	36	132	218	14	49	14	3	2	6	9	17	94	99	39	110	17	43	14	4	4	11	5		1132
ASV_234	38	36	144	18	16	78	108	93	33	30	1	0	12	41	27	118	14	78	133	53	28	25	4	3		1131
ASV_235	52	91	16	49	97	4	22	9	37	29	19	87	114	58	89	15	15	6	18	4	21	25	93	83		1053
ASV_236	52	69	85	51	44	47	102	56	18	26	10	16	24	63	49	81	56	46	91	48	13	23	16	25		1111
ASV_237	0	0	3	63	492	0	53	13	18	34	23	58	78	0	0	5	41	3	46	13	12	17	56	64		1092
ASV_238	127	124	55	219	70	7	20	1	2	0	2	5	13	92	109	58	189	4	13	3	0	0	6	9		1128
ASV_239	347	167	4	52	0	0	0	0	0	0	0	0	0	327	158	10	51	0	8	0	0	0	3	0		1127
ASV_240	129	249	48	54	50	28	37	11	6	6	3	7	6	120	188	36	43	32	33	9	9	2	3	11		1120
ASV_241	0	1	9	7	5	19	66	422	14	13	3	15	19	2	1	7	4	24	70	363	15	11	13	11		1114
ASV_242	0	0	0	0	3	22	18	17	174	159	57	67	75	0	0	0	0	16	18	18	148	94	118	51		1055
ASV_243	37	72	43	157	51	64	18	21	15	15	10	37	50	24	69	37	148	65	22	13	19	12	38	41		1078
ASV_244	30	29	131	62	37	89	113	45	6	5	0	3	5	36	23	151	54	125	114	36	7	6	0	5		1112
ASV_245	0	0	16	33	63	80	110	54	14	35	19	77	103	0	0	17	15	89	107	39	13	19	51	75		1029
ASV_246	0	0	0	0	0	0	0	295	29	54	18	71	86	0	0	0	0	0	0	263	38	34	76	75		1039
ASV_247	2	19	4	46	277	6	55	24	22	29	16	81	108	7	4	1	42	8	51	12	35	24	70	75		1018
ASV_248	139	146	19	23	13	149	47	39	0	0	1	0	1	130	116	19	16	146	43	31	1	0	2	1		1082
ASV_249	140	110	101	86	13	26	23	23	31	9	0	15	10	122	112	78	60	25	12	22	22	9	12	0		1061
ASV_250	13	48	5	131	375	11	84	63	3	4	1	7	8	11	31	5	108	11	89	43	5	6	5	3		1070
ASV_251	105	139	62	95	98	54	32	26	3	4	0	2	2	101	111	53	68	48	48	16	5	0	0	0		1072
ASV_252	114	138	100	234	17	0	0	0	0	0	0	0	0	99	108	91	170	0	0	0	0	0	0	0		1071
ASV_253	104	62	163	95	7	88	21	10	0	2	4	4	7	78	70	170	66	79	8	10	3	0	6	6		1063
ASV_254	39	75	13	33	11	156	115	90	9	13	3	17	7	48	42	11	18	132	105	75	6	12	8	7		1045
ASV_255	30	75	30	117	40	88	27	28	15	19	7	52	49	24	50	33	99	91	23	12	18	17	27	53		1024
ASV_256	73	43	102	47	35	87	58	71	17	13	0	10	10	70	57	96	34	56	90	48	13	11	4	9		1054
ASV_257	46	32	69	50	15	54	123	51	22	74	15	35	15	42	30	30	30	26	106	34	25	63	32	9		1028
ASV_258	0	0	10	7	15	40	214	250	6	13	0	8	8	0	0	20	0	34	214	191	8	9	0	0		1047
ASV_259	161	168	111	104	10	2	0	0	0	2	1	0	2	149	162	106	73	0	0	0	0	0	0	0		1051
ASV_260	0	0	0	0	0	0	34	40	169	207	18	45	46	0	0	0	0	0	51	33	154	119	55	28		999
ASV_261	55	43	150	42	19	37	32	27	25	53	19	28	36	59	17	127	33	46	35	15	20	46	27	32		1023
ASV_262	0	0	0	0	0	0	0	0	56	28	60	183	170	0	0	0	0	0	0	0	61	17	175	133		883
ASV_263	23	19	60	20	17	34	21	49	64	105	31	60	66	36	13	39	18	36	21	35	60	72	51	46		996
ASV_264	11	6	4	13	42	153	139	154	13	24	0	8	0	4	10	0	6	139	120	158	9	9	0	6		1028
ASV_265	29	25	268	103	17	40	8	15	5	5	1	5	2	18	30	296	84	33	12	17	3	3	4	0		1023
ASV_266	102	51	154	92	20	51	25	31	5	2	3	6	4	105	52	144	55	43	19	43	1	0	5	8		1021
ASV_267	42	112	100	70	71	32	26	29	14	12	10	26	22	51	113	83	39	27	30	27	17	1	22	25		1001
ASV_268	23	111	130	194	22	41	14	9	0	4	0	4	6	32	111	97	150	47	5	11	0	0	0	0		1011
ASV_269	0	0	0	0	0	6	7	6	185	124	54	62	68	0	0	0	0	10	6	4	148	86	138	43		947
ASV_270	23	14	7	8	4	6	1	5	43	41	47	147	143	34	18	2	7	11	1	0	50	39	129	93		873
ASV_271	6	35	13	30	67	29	34	23	118	84	7	29	53	8	22	20	20	27	43	24	119	56	54	47		968
ASV_272	304	158	2	72	0	0	0	0	0	0	0	0	0	288	119	2	42	0	0	0	0	3	0	0		990
ASV_273	124	34	1	5	0	361	0	1	0	0	0	0	0	103	30	0	12	316	0	0	0	0	0	0		987
ASV_274	188	134	45	136	12	1	1	5	0	1	0	4	8	173	117	37	103	2	8	0	5	0	3	1		984
ASV_275	2	0	4	1	7	4	12	11	182	126	18	78	64	0	0	0	0	4	8	7	170	86	77	53		914
ASV_276	64	121	49	91	100	27	22	17	14	14	2	19	20	59	92	39	83	44	34	7	13	6	11	13		961
ASV_277	330	120	0	21	5	11	9	7	0	0	0	2	0	316	115	4	11	7	7	8	0	0	0	1		974
ASV_278	0	0	0	0	0	0	21	0	141	62	28	90	101	0	0	0	0	0	25	8	130	49	131	96		882
ASV_279	300	167	6	33	1	0	0	1	1	8	0	2	0	276	134	7	22	3	2	1	0	5	1	1		971
ASV_280	17	10	172	32	9	196	19	17	13	6	0	13	6	11	9	151	44	205	10	12	5	0	0	7		964
ASV_281	71	88	139	33	24	37	49	63	2	6	0	0	0	110	74	104	18	34	46	53	2	5	4	0		962
ASV_282	97	123	17	56	75	48	51	79	1	4	0	0	0	92	105	13	43	49	43	50	6	3	0	4		959
ASV_283	37	41	91	31	42	57	59	42	44	16	5	14	14	42	40	125	27	53	57	28	36	17	12	18		948
ASV_284	299	155	4	44	0	0	0	0	0	0	0	1	0	287	124	1	39	0	0	1	0	1	0	0		956
ASV_285	0	0	0	0	2	3	6	4	160	26	22	126	134	0	0	0	0	0	0	1	164	12	79	101		840
ASV_286	5	5	0	3	0	434	0	7	0	5	0	3	0	5	7	0	0	470	0	0	0	0	0	0		944
ASV_287	49	47	97	40	38	61	86	40	15	19	9	20	23	45	36	73	27	50	63	45	19	10	12	11		935
ASV_288	90	122	73	106	44	10	12	6	10	11	0	12	19	102	110	71	68	19	9	4	3	10	9	7		927
ASV_289	89	98	18	31	65	40	47	32	33	20	8	29	34	68	79	18	28	52	28	13	28	12	26	24		920
ASV_290	27	198	57	124	55	30	26	10	3	2	2	0	4	25	160	51	92	28	20	9	2	4	2	4		935
ASV_291	5	7	39	14	62	83	154	151	5	8	0	0	0	5	6	34	10	76	142	115	2	5	0	0		923
ASV_292	0	15	54	11	0	76	109	185	0	107	0	9	0	35	0	10	0	0	109	109	27	56	10	0		922
ASV_293	7	12	43	14	12	62	97	163	17	26	0	13	5	10	5	62	5	72	118	128	6	10	11	6		904
ASV_294	115	91	122	66	11	11	1	7	5	7	2	13	12	117	107	115	46	5	4	7	6	4	15	8		897
ASV_295	0	0	0	0	4	0	28	17	74	80	24	100	137	0	0	0	0	3	35	17	52	52	92	94		809
ASV_296	15	33	51	28	37	31	64	12	17	51	17	40	61	13	19	48	31	33	71	17	31	32	45	43		840
ASV_297	0	0	0	0	0	0	38	29	111	47	27	100	92	0	0	0	0	0	38	20	100	33	72	74		781
ASV_298	27	10	82	36	14	28	71	20	15	58	22	39	50	28	20	68	29	34	42	19	14	44	40	47		857
ASV_299	174	136	67	56	15	18	4	7	0	0	0	0	0	162	102	58	43	25	14	7	1	0	0	0		889
ASV_300	32	29	32	23	11	24	61	153	11	37	0	36	22	31	33	20	17	24	71	125	10	21	28	12		863
ASV_301	10	4	0	0	0	403	1	2	0	0	0	0	0	7	7	0	0	445	0	1	0	0	0	0		880
ASV_302	31	29	103	43	21	22	17	58	21	12	16	28	54	15	26	92	53	21	14	57	25	7	39	33		837
ASV_303	107	126	29	44	106	27	50	27	4	2	0	0	5	67	123	21	35	32	36	18	8	2	3	0		872
ASV_304	0	0	0	0	0	0	0	0	43	43	40	186	150	0	0	0	0	0	0	0	29	26	91	138		746
ASV_305	0	0	0	0	0	9	0	0	33	15	114	115	112	0	0	0	0	8	0	0	27	13	208	101		755
ASV_306	10	3	6	0	0	16	29	53	191	36	14	56	41	8	3	5	0	20	32	44	162	13	37	47		826
ASV_307	65	83	68	94	30	43	20	34	2	5	1	2	1	71	82	76	66	43	22	38	3	2	6	2		859
ASV_308	0	0	0	0	2	6	23	11	116	151	13	64	47	0	0	0	0	5	24	11	114	91	74	33		785
ASV_309	0	0	0	0	0	1	8	8	143	110	29	92	58	0	0	0	3	4	5	5	138	56	71	64		795
ASV_310	57	46	47	59	27	49	32	12	18	28	10	29	32	61	44	46	44	35	37	17	16	17	19	28		810
ASV_311	64	91	86	61	34	29	39	19	2	2	1	3	3	78	78	100	58	29	42	21	2	3	2	3		850
ASV_312	0	0	108	248	82	4	31	18	0	0	0	0	0	0	0	123	196	0	18	20	0	2	0	0		850
ASV_313	41	68	42	46	213	54	38	21	2	1	0	2	0	52	57	38	48	48	44	22	1	2	4	1		845
ASV_314	0	0	0	0	2	12	83	28	59	83	14	56	90	0	0	0	0	13	77	22	51	50	67	65		772
ASV_315	12	13	242	95	22	16	23	26	4	1	0	0	0	11	20	218	84	26	12	12	1	1	1	0		840
ASV_316	15	38	112	193	84	10	16	0	0	0	0	0	0	30	45	96	159	4	21	8	0	0	1	2		834
ASV_317	0	0	0	0	0	0	0	413	6	8	0	16	9	0	0	0	0	0	0	335	6	3	15	9		820
ASV_318	0	0	0	0	0	0	0	124	34	62	24	83	116	0	0	0	0	0	0	75	40	32	76	92		758
ASV_319	338	91	5	12	0	0	0	0	0	0	0	0	0	273	92	5	6	0	0	0	0	0	0	0		822
ASV_320	39	67	56	180	27	25	8	12	6	4	6	7	9	36	56	45	148	35	16	3	5	2	6	7		805
ASV_321	31	31	61	30	65	30	91	19	18	52	14	13	29	19	12	41	23	33	82	24	19	27	19	11		794
ASV_322	0	0	0	0	0	10	11	12	78	91	48	75	108	0	0	0	0	0	12	6	78	45	87	79		740
ASV_323	14	4	20	5	9	30	207	148	1	6	0	0	4	5	0	27	4	26	167	126	0	5	0	3		811
ASV_324	43	89	61	68	14	0	5	0	18	22	13	38	35	56	81	48	54	0	4	8	15	24	40	28		764
ASV_325	0	0	0	1	9	15	19	15	45	46	44	93	103	0	0	0	0	14	10	13	40	50	119	64		700
ASV_326	13	18	51	12	0	13	24	30	108	35	12	36	50	10	13	47	10	18	26	31	117	21	32	36		763
ASV_327	23	19	66	34	23	30	41	26	22	47	22	30	29	27	24	50	40	23	46	16	18	44	40	21		761
ASV_328	16	10	15	11	20	0	15	54	119	26	16	41	58	13	9	21	7	3	28	55	110	24	38	43		752
ASV_329	0	0	0	0	0	5	38	8	110	52	21	65	85	0	0	0	0	5	43	13	97	34	62	64		702
ASV_330	130	112	40	64	21	5	12	5	2	1	0	6	5	130	126	42	49	4	6	1	7	4	6	6		784
ASV_331	7	8	129	38	17	60	27	37	16	23	7	27	19	5	10	108	27	60	28	36	27	5	21	23		765
ASV_332	171	160	8	39	8	5	10	3	0	2	0	6	4	190	121	9	25	7	4	3	1	0	3	2		781
ASV_333	0	0	0	0	12	13	9	5	83	116	24	82	69	0	0	0	0	5	6	4	79	70	86	53		716
ASV_334	11	37	28	54	154	55	65	94	0	4	0	0	0	10	38	27	29	47	62	62	0	0	0	3		780
ASV_335	0	0	0	0	0	0	9	0	102	100	22	76	86	0	0	0	0	0	10	0	103	57	90	42		697
ASV_336	124	125	37	84	29	6	1	2	0	1	0	7	4	127	112	30	68	0	7	1	2	0	2	4		773
ASV_337	41	55	72	22	35	34	94	40	8	17	0	1	6	35	48	66	13	38	88	35	10	11	1	0		770
ASV_338	5	14	10	48	66	0	7	2	9	38	14	87	100	13	13	9	34	0	17	0	10	21	70	94		681
ASV_339	0	3	18	181	21	28	6	0	12	10	5	42	76	7	2	16	133	29	12	8	21	0	44	60		734
ASV_340	32	6	85	15	10	43	72	24	27	33	16	26	25	40	13	59	15	49	65	11	22	14	18	20		740
ASV_341	0	0	5	1	1	32	12	89	51	36	20	61	66	0	0	12	0	36	6	67	48	12	73	59		687
ASV_342	34	47	14	80	162	6	16	10	11	13	10	23	44	46	37	12	64	0	14	8	11	7	24	37		730
ASV_343	220	75	64	19	4	23	1	8	0	0	0	0	0	205	53	42	4	26	7	9	0	0	0	0		760
ASV_344	36	41	52	61	9	13	20	8	14	21	12	65	41	32	16	54	52	19	25	4	21	17	39	38		710
ASV_345	21	20	79	32	23	37	70	50	9	23	6	11	23	25	27	64	29	39	60	49	9	16	13	8		743
ASV_346	223	108	27	21	9	3	0	0	0	0	0	0	0	226	97	15	22	6	1	0	0	0	0	0		758
ASV_347	55	70	164	51	15	56	5	2	0	0	0	0	0	47	62	123	31	69	7	0	1	0	0	0		758
ASV_348	23	19	68	34	6	31	32	12	37	32	22	38	49	22	17	85	12	34	37	6	19	23	28	35		721
ASV_349	0	0	0	0	0	0	22	5	166	161	9	18	14	0	0	0	0	0	12	4	185	99	22	20		737
ASV_350	0	0	0	0	0	398	0	5	0	0	0	0	0	0	0	0	0	334	0	7	0	0	0	0		744
ASV_351	30	12	51	16	11	26	74	27	41	41	16	26	30	21	10	47	15	28	67	25	34	19	20	28		715
ASV_352	14	44	39	123	67	5	12	4	8	29	6	34	43	12	36	38	76	4	14	4	18	15	38	28		711
ASV_353	30	28	40	16	12	22	17	7	37	36	24	61	75	26	24	40	27	13	32	5	28	11	43	45		699
ASV_354	3	2	0	0	0	1	0	0	65	53	54	92	115	3	0	2	0	3	0	0	52	26	94	85		650
ASV_355	227	126	0	19	0	0	0	0	0	0	0	0	0	248	88	0	25	0	0	0	0	0	0	0		733
ASV_356	18	23	75	279	40	0	11	4	0	0	0	0	0	17	16	60	169	3	12	5	0	1	0	0		733
ASV_357	9	10	47	51	74	56	48	79	2	9	3	0	5	11	16	47	42	72	62	70	3	11	0	5		732
ASV_358	12	26	38	34	29	22	56	16	24	48	14	52	34	14	29	30	38	17	44	11	26	18	36	24		692
ASV_359	25	16	53	34	9	26	35	7	19	27	25	48	56	18	14	66	26	34	33	11	12	33	35	31		693
ASV_360	0	0	8	0	19	20	58	39	86	86	9	39	38	0	0	5	0	18	45	25	72	62	28	34		691
ASV_361	84	95	27	38	18	29	4	3	8	9	1	21	19	96	108	33	29	26	4	6	20	3	17	8		706
ASV_362	27	26	34	268	5	14	9	21	0	0	0	0	0	33	23	30	202	10	5	13	2	0	0	0		722
ASV_363	3	7	36	50	44	70	60	44	20	16	6	17	22	6	4	46	33	67	53	24	19	13	11	23		694
ASV_364	34	13	51	17	8	30	46	29	26	53	4	29	31	32	18	51	12	29	57	17	25	46	24	21		703
ASV_365	3	1	57	105	144	45	57	46	3	3	0	1	1	0	0	51	63	35	61	42	0	1	0	0		719
ASV_366	0	0	27	5	10	6	124	54	37	115	8	7	14	0	0	21	0	5	109	40	38	67	17	9		713
ASV_367	25	6	112	42	15	32	25	4	8	18	19	28	39	20	5	98	47	25	20	3	13	9	34	34		681
ASV_368	0	0	66	76	12	64	35	19	13	17	7	31	19	0	0	59	69	86	35	13	17	10	27	14		689
ASV_369	0	0	0	0	0	0	4	4	182	8	12	76	67	0	0	0	0	0	7	2	169	8	43	59		641
ASV_370	18	45	48	39	21	33	42	16	21	19	11	30	18	37	41	56	36	36	39	9	20	16	21	15		687
ASV_371	0	0	0	0	17	0	15	17	104	90	16	74	37	5	3	0	0	1	6	10	68	54	90	38		645
ASV_372	73	75	59	72	53	29	17	22	0	2	0	0	0	55	60	57	74	25	19	15	0	3	0	0		710
ASV_373	7	17	96	48	13	98	59	16	7	3	0	5	2	9	10	74	32	115	71	10	2	2	3	10		709
ASV_374	19	23	49	31	27	13	30	5	36	21	13	64	54	16	17	36	17	6	31	12	28	23	54	41		666
ASV_375	0	0	8	0	0	23	60	15	78	67	27	35	40	0	0	11	0	17	48	10	95	38	56	24		652
ASV_376	0	16	8	71	257	7	36	10	9	19	5	21	46	0	17	11	47	3	23	7	9	5	24	20		671
ASV_377	105	77	56	94	10	3	6	3	2	5	0	6	4	113	75	35	74	5	3	6	3	0	3	1		689
ASV_378	16	18	68	52	1	139	45	11	3	6	3	6	4	17	21	63	40	122	33	12	2	0	5	2		689
ASV_379	37	33	61	40	26	34	75	44	6	17	10	6	11	32	39	59	25	24	54	22	6	8	11	5		685
ASV_380	6	20	7	25	64	4	12	4	8	17	12	91	102	6	17	3	18	5	14	4	15	11	79	76		620
ASV_381	27	11	52	30	24	20	53	19	16	27	28	30	40	20	15	47	24	20	47	16	11	13	24	38		652
ASV_382	0	0	48	130	0	0	0	0	0	0	0	0	0	201	149	53	99	0	0	0	0	0	0	0		680
ASV_383	49	29	97	57	8	34	13	12	18	12	9	12	21	38	23	75	54	27	8	9	25	4	13	15		662
ASV_384	3	0	3	2	0	4	2	1	39	43	37	102	109	3	1	2	0	0	1	0	27	27	82	93		581
ASV_385	131	81	43	66	16	3	7	0	0	0	0	0	0	145	86	30	56	2	6	0	0	0	0	0		672
ASV_386	0	0	0	0	0	0	25	9	59	108	28	70	66	0	0	0	0	0	0	7	75	69	53	50		619
ASV_387	41	42	127	33	21	34	24	12	3	0	2	3	10	42	52	120	18	38	18	6	6	0	5	0		657
ASV_388	17	2	7	0	0	20	49	22	57	153	2	7	0	5	0	12	0	22	46	28	51	132	20	3		655
ASV_389	0	0	0	0	14	0	8	10	60	45	28	99	73	0	0	0	0	0	9	14	55	32	74	66		587
ASV_390	0	0	0	0	0	0	17	0	63	102	15	88	56	0	0	0	0	0	23	9	61	55	76	37		602
ASV_391	0	0	0	0	0	0	0	0	41	20	47	113	102	0	0	0	0	0	0	0	31	20	101	93		568
ASV_392	0	0	0	0	28	31	24	232	24	14	0	1	10	0	0	2	0	29	36	185	21	7	10	2		656
ASV_393	9	23	32	32	13	15	34	17	17	48	6	50	42	6	12	21	23	11	28	5	20	41	60	39		604
ASV_394	17	20	7	13	16	7	30	16	109	27	10	34	28	13	15	10	10	9	24	5	114	13	19	35		601
ASV_395	24	26	45	35	19	22	30	17	16	28	10	39	51	22	10	40	31	10	25	7	0	27	42	34		610
ASV_396	29	30	80	33	42	39	37	18	13	6	1	8	6	25	32	66	36	37	53	16	9	6	14	4		640
ASV_397	68	52	87	57	23	22	31	14	0	0	0	0	6	45	63	89	45	9	18	8	2	1	0	7		647
ASV_398	105	91	42	103	9	8	0	0	0	0	0	0	0	103	71	36	72	3	0	0	0	0	4	0		647
ASV_399	0	0	0	0	0	321	0	0	0	0	0	0	0	0	0	0	0	325	0	0	0	0	0	0		646
ASV_400	41	105	35	64	72	18	12	14	3	0	0	3	1	55	89	32	50	26	12	7	0	3	0	1		643
ASV_401	24	26	29	97	9	56	19	7	7	15	0	24	24	23	28	21	74	39	21	14	11	6	20	21		615
ASV_402	0	0	4	6	56	34	112	171	2	0	0	0	0	0	5	8	0	27	82	131	0	1	0	0		639
ASV_403	7	2	5	12	87	55	88	94	3	7	1	0	5	4	7	7	14	56	95	68	6	8	0	3		634
ASV_404	0	0	15	5	11	31	43	52	42	48	16	34	38	0	0	15	2	26	48	57	36	27	20	30		596
ASV_405	0	0	0	0	0	0	0	25	74	75	18	48	78	0	0	0	0	0	0	16	87	52	49	55		577
ASV_406	201	94	3	17	2	4	0	0	0	0	0	4	0	197	83	4	19	2	0	0	0	1	0	0		631
ASV_407	135	101	38	41	10	0	7	0	0	0	0	0	0	125	103	36	29	0	4	0	0	0	0	0		629
ASV_408	0	0	0	0	0	0	2	33	14	14	24	108	106	0	0	0	0	0	0	20	19	7	99	71		517
ASV_409	0	0	0	0	0	5	2	5	151	57	19	43	72	0	0	0	0	4	4	4	126	17	26	49		584
ASV_410	0	0	0	0	11	5	19	13	94	58	16	45	62	0	0	1	0	0	17	8	92	49	51	36		577
ASV_411	0	0	0	0	0	0	0	0	214	56	0	0	81	0	0	0	0	0	0	0	201	0	73	0		625
ASV_412	0	0	0	0	0	2	1	0	19	37	36	100	120	0	0	0	0	0	0	0	31	25	94	69		534
ASV_413	18	26	115	26	9	45	20	0	18	8	0	7	19	23	15	111	23	48	0	25	16	4	17	14		607
ASV_414	45	34	39	34	17	33	50	31	9	13	8	5	21	35	33	35	39	26	42	20	7	6	13	17		612
ASV_415	38	54	58	159	10	6	3	2	1	0	0	1	2	43	52	42	135	4	3	0	0	0	0	1		614
ASV_416	13	11	31	97	29	32	22	13	12	9	0	23	23	10	12	46	70	30	30	20	12	5	23	20		593
ASV_417	15	12	104	41	14	73	25	12	15	7	2	14	12	19	21	84	24	60	17	3	5	6	3	13		601
ASV_418	0	0	0	0	0	3	0	0	46	15	54	102	90	0	0	4	0	0	0	0	46	5	100	64		529
ASV_419	35	49	50	28	15	32	73	48	13	8	0	10	0	32	26	32	0	34	52	29	16	6	10	7		605
ASV_420	0	0	0	0	0	0	0	1	35	23	40	92	100	0	0	0	0	0	0	0	30	12	107	68		508
ASV_421	0	0	0	0	0	0	0	7	68	16	17	77	103	0	0	0	0	0	0	11	80	10	47	89		525
ASV_422	5	3	67	22	54	40	91	41	4	3	0	2	2	8	4	57	21	52	77	35	5	5	0	0		598
ASV_423	204	90	5	34	0	3	0	0	0	0	0	0	0	164	80	3	14	0	0	0	0	0	0	0		597
ASV_424	86	97	47	47	18	12	8	4	0	0	0	2	0	70	86	32	56	8	8	5	0	3	4	2		595
ASV_425	33	30	74	71	40	15	17	14	4	6	0	4	12	29	35	76	62	14	22	10	0	0	10	10		588
ASV_426	5	9	0	5	37	11	16	33	0	174	9	13	22	6	4	0	10	21	25	18	11	119	19	20		587
ASV_427	0	0	6	4	0	0	1	0	51	42	25	93	48	0	0	3	2	0	2	0	64	26	99	51		517
ASV_428	0	0	0	0	0	0	0	0	109	98	30	47	21	0	0	0	0	0	0	0	109	40	68	36		558
ASV_429	3	8	60	14	9	55	4	35	44	21	10	16	24	5	4	65	7	51	15	40	54	6	13	14		577
ASV_430	0	0	1	7	0	0	0	5	8	106	22	83	71	0	0	0	0	0	1	3	6	58	80	61		512
ASV_431	0	0	0	0	0	280	2	4	3	3	1	4	8	0	0	0	2	269	2	2	2	1	4	3		590
ASV_432	52	62	39	36	3	0	4	0	16	10	6	37	37	60	60	19	33	0	0	0	15	13	37	25		564
ASV_433	24	23	67	41	2	9	15	39	15	18	7	25	21	18	15	74	27	20	10	19	21	9	23	20		562
ASV_434	0	2	44	122	33	33	27	13	16	10	4	6	6	6	6	31	114	29	25	12	15	3	12	11		580
ASV_435	42	49	39	81	55	0	28	0	0	0	0	0	43	17	53	21	53	34	27	25	0	0	0	0		567
ASV_436	1	0	116	127	29	33	9	6	0	0	2	0	0	3	0	94	98	36	20	5	1	0	2	1		583
ASV_437	48	33	64	23	21	41	32	28	7	5	0	3	2	52	34	40	33	45	39	20	3	2	4	4		583
ASV_438	0	0	0	0	0	4	19	9	60	27	23	55	88	0	0	0	0	5	9	5	47	17	83	76		527
ASV_439	0	0	159	108	0	8	13	0	0	3	0	7	10	0	3	156	70	6	7	0	0	0	11	7		568
ASV_440	0	0	0	0	26	5	41	100	79	40	2	13	12	0	0	0	0	13	28	74	67	25	18	9		552
ASV_441	186	92	4	34	0	0	0	0	0	0	0	0	0	165	71	0	21	0	0	0	0	0	0	0		573
ASV_442	0	0	2	2	0	1	35	19	72	55	16	52	45	0	0	5	0	4	23	10	75	34	46	37		533
ASV_443	28	31	59	19	22	15	71	34	2	10	4	8	3	21	18	92	13	16	51	31	4	9	4	1		566
ASV_444	1	0	1	8	6	3	36	13	31	44	25	54	73	0	0	2	9	3	25	25	35	22	50	54		520
ASV_445	3	19	4	43	92	6	15	5	7	10	16	58	44	5	26	5	31	5	17	0	6	5	41	55		518
ASV_446	11	42	25	33	75	29	58	81	2	3	0	0	0	11	20	30	22	31	26	58	4	4	0	0		565
ASV_447	27	25	15	83	142	7	34	20	0	4	4	5	4	34	18	18	45	7	36	16	5	2	6	3		560
ASV_448	19	12	86	16	3	31	45	13	20	25	3	14	14	26	10	67	19	22	44	8	10	23	9	10		549
ASV_449	10	14	41	22	10	22	37	10	22	21	30	32	42	8	10	27	14	18	17	5	20	9	38	42		521
ASV_450	9	11	32	54	133	50	33	13	8	6	0	6	5	12	17	25	33	48	34	16	3	5	4	2		559
ASV_451	0	0	0	0	0	0	25	9	47	113	8	37	43	0	0	0	0	0	13	11	35	84	51	37		513
ASV_452	37	48	137	48	21	10	4	0	0	0	1	0	0	36	61	114	25	8	4	3	0	0	0	1		558
ASV_453	7	0	62	6	10	12	73	131	4	0	0	0	0	8	3	50	3	19	55	114	0	1	0	0		558
ASV_454	36	44	25	34	67	22	37	17	13	4	2	11	15	40	41	0	27	41	35	0	18	1	9	11		550
ASV_455	1	0	3	6	2	3	16	277	0	3	0	4	1	0	0	0	0	1	5	223	7	0	0	3		555
ASV_456	2	3	60	17	3	99	21	3	16	6	9	23	17	2	2	75	14	108	15	3	9	4	6	21		538
ASV_457	66	100	36	25	24	14	28	16	0	1	0	3	5	60	72	18	30	10	29	7	2	0	5	3		554
ASV_458	10	15	124	77	33	31	14	2	0	0	0	0	0	14	4	129	56	28	12	4	0	0	1	0		554
ASV_459	52	80	30	105	33	7	8	3	1	3	0	3	3	54	59	21	73	10	4	0	4	0	0	0		553
ASV_460	14	9	58	6	11	24	78	98	1	3	0	2	1	13	3	45	4	41	81	59	0	0	1	0		552
ASV_461	48	22	17	5	0	21	31	53	0	78	0	0	0	49	22	22	4	28	27	52	0	67	0	0		546
ASV_462	32	23	6	237	4	4	0	5	0	0	0	0	0	20	26	8	181	3	2	0	0	0	0	0		551
ASV_463	4	3	17	78	6	5	32	67	6	27	9	21	9	4	0	24	61	17	22	36	10	30	29	15		532
ASV_464	14	23	24	24	11	44	44	16	13	28	7	23	24	22	10	20	26	27	42	14	13	15	26	18		528
ASV_465	66	51	63	73	14	13	6	0	4	3	0	5	1	47	56	52	59	11	7	0	3	0	6	8		548
ASV_466	20	26	61	18	14	33	45	17	21	13	0	7	16	19	24	66	16	22	38	14	21	6	6	14		537
ASV_467	20	30	40	32	29	50	17	9	15	15	0	16	20	11	28	19	32	50	20	24	20	11	20	9		537
ASV_468	6	0	15	0	10	0	37	79	24	33	16	37	38	6	4	8	0	0	32	56	20	12	44	36		513
ASV_469	0	0	0	0	0	0	9	10	91	48	10	67	39	0	0	0	0	0	6	7	82	20	42	46		477
ASV_470	2	0	0	0	2	254	2	2	0	0	0	0	0	0	0	6	0	278	0	0	0	0	0	0		546
ASV_471	17	66	9	34	61	53	39	7	13	11	0	8	0	10	49	5	16	55	45	6	12	0	7	7		530
ASV_472	30	14	83	9	11	19	24	76	7	15	0	11	3	17	22	63	15	20	25	55	5	8	2	3		537
ASV_473	20	12	20	8	13	21	67	122	5	5	4	1	5	12	8	18	4	13	66	105	3	3	1	2		538
ASV_474	0	0	0	0	0	286	0	1	0	0	0	0	0	0	0	0	0	249	2	0	0	0	0	0		538
ASV_475	36	85	33	43	47	18	20	4	5	5	3	5	0	36	64	38	48	15	17	5	0	3	0	4		534
ASV_476	3	3	6	6	218	1	56	38	4	3	10	8	11	8	11	5	15	4	59	21	1	5	14	12		522
ASV_477	23	29	32	55	33	22	18	6	17	12	8	22	21	12	20	13	52	20	23	5	23	9	12	28		515
ASV_478	0	0	12	0	2	23	3	6	21	19	29	67	66	0	0	9	1	25	5	12	39	11	57	49		456
ASV_479	7	0	4	15	10	15	45	112	12	22	14	17	11	12	0	9	9	8	36	101	11	11	18	12		511
ASV_480	22	70	34	37	63	21	12	7	5	0	0	10	24	22	45	29	35	31	17	4	0	1	17	18		524
ASV_481	3	186	23	61	23	1	6	2	0	0	0	2	0	0	140	33	48	0	0	1	0	0	0	0		529
ASV_482	72	52	10	24	87	29	21	26	0	3	2	4	0	49	59	13	12	24	19	16	0	0	1	4		527
ASV_483	8	5	23	10	27	27	103	88	1	2	0	4	0	6	0	15	8	28	97	71	0	0	2	2		527
ASV_484	3	13	19	46	104	66	34	28	6	7	1	4	2	8	17	17	43	51	28	12	4	3	5	4		525
ASV_485	0	0	1	0	5	0	0	291	0	7	0	0	3	0	0	0	0	2	0	208	0	4	2	1		524
ASV_486	3	3	53	21	4	4	4	5	34	50	18	24	49	1	6	47	27	5	7	4	42	32	26	20		489
ASV_487	29	27	38	24	15	34	62	16	5	8	5	12	7	18	33	45	20	26	50	19	2	6	6	9		516
ASV_488	0	0	0	0	0	0	0	0	25	17	23	89	80	0	0	0	0	0	0	0	20	10	99	77		440
ASV_489	162	50	5	14	0	5	6	6	2	0	0	1	0	199	44	0	13	3	1	6	2	0	0	0		519
ASV_490	26	62	19	76	55	28	23	10	6	0	0	0	1	33	38	18	59	27	26	4	3	1	2	0		517
ASV_491	23	28	10	19	13	20	30	11	19	10	14	33	38	25	26	20	17	21	27	7	11	9	30	28		489
ASV_492	100	65	24	72	10	0	0	0	0	0	0	0	2	83	89	24	43	4	0	0	0	0	0	0		516
ASV_493	30	29	28	24	48	55	33	42	2	0	0	0	0	22	22	27	19	60	31	43	1	0	0	0		516
ASV_494	22	12	45	10	0	18	35	22	21	17	14	24	31	24	7	33	8	25	46	20	25	12	16	16		503
ASV_495	20	13	45	12	26	40	12	45	11	19	5	23	9	31	15	26	12	34	25	38	16	8	13	2		500
ASV_496	0	0	4	5	9	10	10	1	33	23	12	51	68	0	0	4	13	4	8	5	47	23	67	53		450
ASV_497	29	23	36	10	34	0	35	20	20	14	6	14	19	21	20	41	19	23	36	17	16	16	17	11		497
ASV_498	0	0	1	0	10	3	1	1	23	13	23	67	95	0	0	0	0	6	4	3	30	8	85	66		439
ASV_499	0	0	0	0	12	0	0	3	32	20	14	78	88	0	0	0	0	2	2	3	22	20	80	68		444
ASV_500	121	54	7	27	15	12	3	4	2	6	2	3	6	130	53	8	20	12	7	3	0	3	3	5		506
ASV_501	0	0	0	0	0	0	0	0	39	14	33	95	104	0	0	0	0	0	0	0	28	10	55	71		449
ASV_502	26	27	57	39	46	17	31	24	10	0	0	4	5	19	27	66	24	17	40	12	7	7	0	0		505
ASV_503	0	0	8	0	1	2	2	9	29	29	18	82	76	0	0	1	2	2	5	9	23	19	79	54		450
ASV_504	5	14	89	108	17	30	11	2	2	0	1	0	0	15	17	83	82	24	6	1	0	0	0	2		509
ASV_505	23	32	73	60	20	47	26	14	0	0	0	0	0	25	25	75	20	32	15	20	0	0	0	0		507
ASV_506	17	79	16	48	57	21	20	7	7	0	0	11	10	31	69	14	45	12	15	8	4	3	0	12		506
ASV_507	23	32	44	26	11	24	35	15	18	10	2	13	10	29	17	37	24	30	48	15	11	11	5	5		495
ASV_508	0	0	95	118	66	2	12	0	0	0	0	2	7	0	0	78	108	1	5	0	0	0	0	4		498
ASV_509	9	10	29	37	12	18	21	13	12	25	14	43	13	21	16	34	19	13	14	18	14	23	35	14		477
ASV_510	7	13	28	14	63	57	39	38	5	7	0	2	5	21	14	17	8	59	47	30	8	10	1	9		502
ASV_511	3	7	70	147	42	15	8	5	2	0	0	3	0	5	6	50	107	11	11	4	4	0	0	3		503
ASV_512	0	0	11	7	6	6	14	20	40	63	10	42	40	0	0	5	3	8	5	6	56	45	38	28		453
ASV_513	0	0	0	0	0	0	4	0	53	106	36	28	36	0	0	0	0	0	2	0	56	81	56	22		480
ASV_514	28	46	4	76	70	20	23	9	0	4	4	0	0	42	21	19	59	36	0	0	0	0	16	19		496
ASV_515	6	4	10	22	4	2	7	0	51	68	12	49	31	2	5	7	18	4	7	5	51	41	36	27		469
ASV_516	15	8	27	12	7	25	96	25	9	19	3	9	6	18	7	28	12	26	71	19	12	18	8	6		486
ASV_517	116	81	9	31	6	4	3	2	1	4	3	2	2	105	80	6	23	7	3	1	3	2	2	0		496
ASV_518	15	23	6	22	43	26	49	90	3	9	0	0	0	15	12	8	20	26	40	75	7	2	2	0		493
ASV_519	104	87	24	20	8	2	4	3	4	1	0	3	6	84	63	28	26	7	3	1	5	3	4	2		492
ASV_520	49	30	4	10	5	3	1	2	11	18	14	58	58	51	25	3	11	5	0	0	11	9	37	29		444
ASV_521	88	95	15	21	9	2	1	0	0	0	0	0	0	97	107	28	17	1	12	1	0	0	0	0		494
ASV_522	0	0	2	1	36	11	22	10	42	48	17	43	54	0	0	3	5	11	11	9	30	21	52	28		456
ASV_523	0	0	3	0	0	0	17	20	64	54	4	41	56	0	0	4	0	0	7	9	53	31	41	51		455
ASV_524	74	29	50	44	15	15	22	10	0	0	0	0	0	60	29	58	42	17	17	6	0	0	0	0		488
ASV_525	6	3	8	26	9	4	18	7	82	11	7	25	37	3	0	10	24	9	16	4	65	9	32	34		449
ASV_526	3	10	2	6	4	10	6	18	8	37	17	52	67	2	2	4	7	3	6	9	13	21	71	49		427
ASV_527	14	27	12	39	62	52	20	35	3	6	0	2	4	26	28	10	34	55	23	24	0	4	2	2		484
ASV_528	6	23	7	16	5	13	13	21	24	28	12	55	47	10	16	11	14	7	14	6	14	14	41	39		456
ASV_529	0	1	0	0	15	8	27	22	75	50	2	34	23	0	0	0	0	12	29	18	60	27	29	21		453
ASV_530	44	74	15	87	42	0	12	0	0	0	0	0	0	46	64	20	74	0	7	0	0	0	0	0		485
ASV_531	81	81	19	51	16	4	2	7	0	0	0	0	0	66	94	15	36	1	4	3	0	0	0	3		483
ASV_532	19	15	6	14	4	6	3	3	20	15	12	59	66	21	14	6	7	12	4	0	14	7	51	49		427
ASV_533	1	0	0	1	0	3	2	1	27	12	24	80	89	2	0	3	2	3	1	0	22	8	60	77		418
ASV_534	0	0	19	9	3	16	21	29	34	24	13	37	53	3	0	27	9	12	16	15	25	17	25	38		445
ASV_535	131	93	5	26	0	4	6	0	0	0	0	1	0	125	74	0	15	2	0	0	0	0	0	0		482
ASV_536	1	10	26	10	18	28	41	150	0	4	0	3	0	4	1	28	8	17	26	107	0	0	0	0		482
ASV_537	111	40	23	49	13	0	7	11	0	0	0	0	0	110	36	25	33	0	13	10	0	0	0	0		481
ASV_538	33	15	41	6	10	16	41	34	13	26	0	3	7	28	11	38	9	14	51	26	13	26	4	8		473
ASV_539	153	65	7	16	4	11	5	3	4	0	0	0	2	122	59	1	9	6	6	4	2	0	0	0		479
ASV_540	17	30	121	23	18	24	13	4	4	0	0	1	1	26	26	101	26	27	6	3	1	0	4	2		478
ASV_541	0	30	35	122	111	0	12	2	2	0	0	0	5	3	25	24	78	1	22	0	0	0	2	5		479
ASV_542	135	52	3	9	11	8	6	8	2	0	3	4	0	141	46	6	6	4	10	11	8	1	2	0		476
ASV_543	47	33	44	34	18	33	38	22	2	2	0	1	2	56	32	23	22	26	34	7	2	1	0	0		479
ASV_544	4	0	5	0	3	4	4	1	17	21	18	74	76	8	3	0	3	0	1	0	16	8	68	61		395
ASV_545	0	3	73	58	32	62	16	6	4	4	0	5	0	3	0	67	58	60	20	4	0	3	1	0		479
ASV_546	39	33	61	25	27	24	46	44	0	15	0	0	0	35	15	39	0	46	0	0	14	11	0	0		474
ASV_547	0	0	0	0	7	0	28	5	21	64	19	71	40	0	0	0	0	4	19	7	24	31	53	32		425
ASV_548	0	0	15	0	25	146	31	28	0	0	0	0	0	0	0	30	0	146	29	23	0	0	0	0		473
ASV_549	22	6	47	11	0	21	33	7	10	24	15	14	19	24	7	41	7	28	29	12	23	16	26	19		461
ASV_550	22	23	117	31	17	14	0	10	5	0	0	16	18	16	11	89	31	12	4	2	0	4	4	17		463
ASV_551	6	2	57	8	7	18	54	103	0	4	0	5	5	4	0	41	8	15	50	78	0	0	1	0		466
ASV_552	134	75	5	26	1	1	0	0	1	1	1	2	0	127	68	3	20	0	0	2	0	0	1	0		468
ASV_553	23	39	0	3	50	39	26	20	10	10	3	13	15	16	46	1	8	43	39	14	12	3	7	13		453
ASV_554	0	0	11	4	7	11	66	54	7	45	10	21	10	0	0	5	6	20	53	42	9	30	17	13		441
ASV_555	7	0	0	1	0	29	12	10	93	19	10	36	27	8	1	0	0	18	17	13	91	16	13	10		431
ASV_556	0	0	8	0	8	0	34	25	51	31	20	43	39	0	0	5	3	0	20	14	52	24	31	23		431
ASV_557	166	85	3	3	1	3	0	0	0	0	0	0	0	135	59	0	8	0	0	2	0	0	0	0		465
ASV_558	21	18	38	14	16	31	32	96	0	2	0	0	0	27	17	32	13	13	17	73	3	0	0	0		463
ASV_559	6	5	102	37	9	5	5	4	9	20	3	13	11	4	4	122	28	9	3	5	17	16	6	5		448
ASV_560	0	0	17	7	5	13	29	28	10	12	8	53	46	0	0	14	11	16	30	17	12	5	37	43		413
ASV_561	30	28	44	9	12	24	32	12	29	12	0	12	0	31	22	49	12	22	37	9	16	12	6	0		460
ASV_562	61	85	41	49	5	11	4	0	0	4	0	0	0	69	48	35	35	14	0	0	0	0	0	0		461
ASV_563	45	79	46	55	9	13	3	0	0	0	0	5	0	40	57	43	51	11	0	0	0	0	4	0		461
ASV_564	4	3	49	75	73	12	26	21	0	2	2	5	8	0	0	30	69	19	39	7	0	4	2	6		456
ASV_565	0	0	6	9	3	3	3	4	23	23	27	68	64	0	0	4	8	7	2	3	20	20	53	50		400
ASV_566	27	15	30	60	54	25	16	21	4	0	4	9	6	13	19	34	37	27	24	9	5	4	5	4		452
ASV_567	6	18	16	45	165	0	23	6	1	7	4	9	16	7	20	14	26	0	25	11	3	6	6	12		446
ASV_568	22	25	26	34	91	50	27	15	3	1	0	0	1	11	19	28	23	52	16	7	2	2	0	0		455
ASV_569	12	13	9	40	44	12	22	28	4	6	7	3	12	36	28	17	33	28	22	15	0	11	0	17		419
ASV_570	0	6	26	14	10	0	0	11	24	24	20	54	54	0	0	31	0	0	0	22	26	5	49	45		421
ASV_571	0	2	26	72	63	50	37	14	7	4	5	5	4	4	0	16	45	41	22	13	3	5	8	3		449
ASV_572	8	48	11	83	100	8	15	6	1	0	1	4	3	6	51	13	52	4	24	5	3	1	0	4		451
ASV_573	0	0	0	0	0	0	0	252	0	0	0	2	2	0	0	0	0	0	0	184	3	3	2	3		451
ASV_574	14	16	27	29	10	17	32	4	9	39	4	31	12	26	7	23	15	9	39	9	10	17	24	12		435
ASV_575	0	0	29	8	3	10	11	28	28	38	12	34	38	0	0	2	7	15	16	23	26	26	32	32		418
ASV_576	0	0	3	7	12	91	78	46	5	4	0	2	0	0	0	4	5	75	67	37	3	6	2	0		447
ASV_577	0	0	1	1	2	6	2	6	26	13	16	71	66	0	1	2	4	7	5	5	16	12	67	52		381
ASV_578	0	0	1	0	6	4	5	4	48	46	13	37	72	0	0	0	0	1	7	2	43	32	47	45		413
ASV_579	12	11	69	13	10	19	53	26	13	16	1	0	6	14	4	47	8	20	32	22	26	16	4	3		445
ASV_580	10	5	41	6	19	36	68	71	0	5	0	0	0	15	5	27	2	40	52	40	3	2	0	0		447
ASV_581	9	13	17	22	7	16	23	5	30	25	19	36	28	10	6	15	17	8	15	5	26	9	26	30		417
ASV_582	27	14	27	0	12	31	17	48	6	7	4	8	14	16	5	32	18	35	31	40	5	8	11	11		427
ASV_583	21	14	31	13	3	14	28	6	16	21	11	26	37	21	0	44	17	14	26	3	6	16	15	21		424
ASV_584	2	6	4	4	14	37	12	8	27	21	12	29	48	0	0	4	0	15	10	14	23	20	39	59		408
ASV_585	0	41	27	113	54	18	5	4	0	1	0	5	5	0	30	29	76	13	5	4	0	7	0	5		442
ASV_586	0	0	6	5	0	13	13	0	40	30	12	54	60	0	0	12	0	7	3	7	36	19	33	46		396
ASV_587	22	31	19	61	97	4	12	6	2	5	3	4	9	24	30	14	44	8	18	3	2	2	12	7		439
ASV_588	70	50	29	60	10	11	7	2	3	6	1	0	1	62	51	20	34	9	4	1	2	0	3	4		440
ASV_589	12	16	52	35	17	32	30	13	10	6	0	3	5	17	14	77	26	28	22	9	2	2	8	0		436
ASV_590	0	0	0	0	0	250	0	0	0	0	0	0	0	0	0	0	0	187	0	3	0	0	0	0		440
ASV_591	23	17	35	28	14	22	29	18	0	22	8	11	14	30	0	27	17	17	35	18	15	13	0	12		425
ASV_592	13	39	15	39	75	27	27	5	5	8	0	12	13	13	22	11	32	18	13	3	5	2	10	17		424
ASV_593	23	46	20	45	11	29	17	9	8	3	0	5	6	21	47	28	38	34	20	6	3	3	8	3		433
ASV_594	17	14	20	7	17	37	71	53	0	6	0	0	0	10	7	20	4	43	55	52	4	0	0	0		437
ASV_595	0	0	0	0	0	197	0	12	0	0	0	0	0	1	0	0	0	220	0	6	1	0	0	0		437
ASV_596	13	13	35	18	12	29	55	35	0	7	1	2	5	10	16	48	18	23	56	30	0	4	0	6		436
ASV_597	27	17	49	47	20	51	25	8	2	3	0	0	5	17	19	49	29	31	12	19	3	0	2	0		435
ASV_598	14	22	18	27	0	14	17	13	4	34	3	29	21	23	22	15	30	9	27	11	13	11	10	21		408
ASV_599	13	21	34	110	55	6	6	4	1	4	0	2	4	13	13	33	83	3	15	4	1	0	0	4		429
ASV_600	0	0	1	0	0	0	0	3	65	11	16	58	66	0	0	0	0	0	0	2	49	9	52	43		375
ASV_601	0	1	0	0	1	0	6	8	44	45	16	40	41	0	0	0	0	2	3	4	42	45	51	39		388
ASV_602	0	0	0	0	0	0	8	0	57	49	9	49	47	0	0	0	0	0	9	3	44	40	47	30		392
ASV_603	3	4	56	61	41	39	25	18	2	0	0	1	0	4	1	39	53	35	27	17	1	0	0	2		429
ASV_604	16	10	25	17	7	19	7	5	23	15	12	30	33	7	11	34	10	24	12	0	24	8	31	19		399
ASV_605	16	7	36	23	2	26	15	78	5	16	3	1	4	17	13	24	23	31	9	70	0	3	2	4		428
ASV_606	52	17	72	13	0	62	0	0	0	0	0	0	0	47	15	85	19	44	0	0	0	0	0	0		426
ASV_607	43	23	30	51	4	1	15	7	14	6	0	13	11	45	22	31	41	7	12	12	8	4	7	10		417
ASV_608	27	43	37	34	51	27	29	6	5	7	0	3	4	26	33	0	30	18	35	0	3	2	2	3		425
ASV_609	6	3	19	10	4	6	9	59	38	25	5	17	23	5	4	21	6	14	8	42	40	22	16	11		413
ASV_610	78	45	8	41	30	8	7	5	2	8	1	7	7	55	58	6	24	11	5	1	1	6	3	3		420
ASV_611	0	0	0	0	0	2	4	1	72	38	17	30	32	0	0	0	0	1	4	1	70	36	35	40		383
ASV_612	0	0	0	0	0	0	0	0	14	16	33	80	70	0	0	0	0	0	0	0	22	11	58	53		357
ASV_613	62	70	7	18	23	20	7	12	0	2	0	0	0	57	70	11	11	26	15	9	0	0	0	1		421
ASV_614	29	29	29	16	15	25	44	26	12	4	1	1	2	17	21	38	20	19	32	20	6	4	5	3		418
ASV_615	145	38	0	14	0	0	0	0	0	0	0	0	0	177	36	0	10	0	0	0	0	0	0	0		420
ASV_616	18	30	57	26	21	25	29	6	8	7	0	6	0	32	17	50	17	25	21	14	5	4	0	2		420
ASV_617	0	0	0	0	0	0	0	0	24	32	19	62	68	0	0	0	0	0	1	0	26	20	47	62		361
ASV_618	161	49	1	15	0	0	0	0	0	0	0	0	0	151	32	0	9	0	0	0	0	0	0	0		418
ASV_619	121	55	4	10	0	9	0	2	0	0	0	0	0	127	60	8	5	10	2	4	0	0	0	0		417
ASV_620	6	9	6	5	35	7	10	2	12	14	16	51	64	0	1	3	4	1	9	6	13	13	49	47		383
ASV_621	2	6	102	75	23	8	6	4	0	0	0	0	1	5	5	101	54	9	6	4	1	4	0	1		417
ASV_622	68	62	18	45	3	4	3	0	9	5	3	4	12	65	42	20	21	7	0	0	5	0	7	4		407
ASV_623	4	14	4	12	119	2	15	4	7	20	4	28	35	9	8	4	7	3	13	2	12	7	28	31		392
ASV_624	0	0	0	0	0	0	17	6	36	43	17	33	39	0	0	0	0	0	9	10	33	47	47	22		359
ASV_625	0	0	0	0	0	0	0	0	16	15	24	75	74	0	0	0	0	0	0	4	19	7	62	49		345
ASV_626	91	76	3	31	6	5	3	4	0	0	0	0	0	101	70	2	11	1	0	4	0	0	4	0		412
ASV_627	30	47	20	45	67	6	15	12	0	0	0	0	0	31	42	12	39	8	21	10	0	1	0	2		408
ASV_628	17	9	35	22	0	7	10	6	12	17	17	22	35	10	14	32	17	6	10	0	14	14	22	30		378
ASV_629	1	0	0	0	0	1	14	10	103	15	7	31	26	0	0	0	0	0	20	8	81	12	20	23		372
ASV_630	0	49	0	44	62	23	26	37	4	4	0	0	0	13	42	0	20	29	37	21	0	0	0	0		411
ASV_631	3	12	79	45	29	35	10	7	1	3	0	2	0	6	7	83	24	42	13	6	0	0	0	1		408
ASV_632	34	33	38	37	34	27	16	19	1	1	0	0	0	28	25	26	23	22	19	22	0	2	0	0		407
ASV_633	0	0	72	13	0	25	0	23	10	19	10	16	20	0	0	70	12	38	0	16	9	9	14	18		394
ASV_634	0	0	3	0	5	1	5	7	62	52	12	46	30	0	0	2	0	1	5	10	39	21	36	22		359
ASV_635	1	6	0	3	6	23	17	16	40	48	3	27	37	7	2	6	3	20	21	11	21	16	17	32		383
ASV_636	41	13	44	50	2	16	1	3	10	7	6	8	13	32	10	50	38	16	2	0	5	2	7	16		392
ASV_637	6	20	15	17	40	11	34	94	3	5	1	3	2	10	20	19	7	8	16	64	2	2	1	2		402
ASV_638	7	6	14	11	12	9	13	8	29	30	20	25	21	6	6	17	10	8	21	7	17	15	30	27		369
ASV_639	6	13	65	59	34	26	13	3	2	2	1	5	6	5	8	47	51	22	14	1	3	2	3	6		397
ASV_640	0	0	5	0	0	7	11	32	31	48	18	29	31	0	0	1	0	11	15	31	28	32	27	18		375
ASV_641	139	53	0	10	0	2	0	0	0	0	0	0	0	149	40	0	7	0	0	0	0	0	0	0		400
ASV_642	21	16	56	21	20	9	26	15	14	7	0	12	6	23	22	40	11	17	24	10	7	10	7	0		394
ASV_643	15	15	30	13	2	20	3	109	1	0	0	0	0	15	16	37	11	29	0	84	0	0	0	0		400
ASV_644	0	0	0	0	5	7	15	37	86	51	0	9	10	0	0	0	0	7	8	41	75	24	11	13		399
ASV_645	2	0	2	1	0	11	33	76	19	56	9	8	10	1	1	0	0	12	29	44	26	33	8	3		384
ASV_646	0	0	36	0	0	7	31	24	15	68	1	12	10	0	0	42	0	16	20	15	15	40	17	13		382
ASV_647	7	8	25	4	15	20	50	44	16	12	0	3	3	13	9	12	2	12	41	48	19	10	9	8		390
ASV_648	0	0	0	0	0	0	0	0	24	15	11	48	91	0	0	0	0	0	0	0	24	13	50	49		325
ASV_649	0	1	15	0	6	28	24	61	33	33	5	15	0	0	0	7	0	14	24	72	23	11	11	4		387
ASV_650	31	9	50	8	9	15	15	5	6	29	6	6	12	32	10	46	14	21	23	3	6	13	9	9		387
ASV_651	13	3	20	9	6	29	47	55	2	6	2	4	1	22	14	24	6	42	43	35	1	2	1	2		389
ASV_652	65	89	9	22	7	16	8	10	0	0	0	0	0	58	72	4	14	5	8	3	0	0	0	0		390
ASV_653	0	2	9	8	33	13	18	19	9	14	6	37	38	0	0	11	6	10	18	20	9	6	23	32		341
ASV_654	0	0	8	0	0	21	71	41	28	48	0	3	0	0	0	16	0	19	51	29	16	32	5	1		389
ASV_655	0	0	6	0	6	29	49	22	26	42	21	18	0	0	0	0	0	21	36	18	31	41	23	0		389
ASV_656	59	57	16	34	18	3	2	2	0	3	0	1	9	54	64	4	41	4	7	1	1	3	5	0		388
ASV_657	2	9	31	78	21	28	20	6	1	1	3	5	0	8	11	33	55	31	17	13	0	0	5	6		384
ASV_658	0	0	0	0	0	194	0	1	0	0	0	0	0	0	0	0	0	189	0	3	0	0	0	0		387
ASV_659	34	28	16	18	4	9	23	50	3	11	0	5	2	20	13	28	20	25	17	44	2	5	0	2		379
ASV_660	7	14	4	9	132	9	36	23	13	10	2	7	14	5	1	5	2	8	34	17	11	5	9	3		380
ASV_661	7	34	12	67	61	23	10	10	1	2	3	4	7	9	24	13	51	18	7	6	2	0	5	6		382
ASV_662	2	5	11	34	46	56	46	25	2	2	0	0	0	0	2	20	20	44	45	22	3	0	1	0		386
ASV_663	12	5	44	30	10	10	7	3	11	18	10	18	33	5	0	40	18	10	15	0	11	10	27	18		365
ASV_664	49	59	20	64	3	1	0	0	0	0	0	0	2	37	59	30	59	0	1	0	0	0	0	0		384
ASV_665	6	7	31	8	6	53	83	15	1	1	0	1	1	2	5	32	9	52	55	13	1	0	0	0		382
ASV_666	2	4	39	24	51	45	36	26	3	4	0	7	4	1	3	19	12	34	31	13	10	5	1	4		378
ASV_667	10	18	24	20	7	20	22	4	8	17	7	24	23	19	16	32	15	11	24	0	7	12	10	18		368
ASV_668	140	66	4	5	0	3	0	0	0	0	0	0	0	80	73	0	9	0	0	2	0	0	0	0		382
ASV_669	71	48	22	24	10	0	7	0	0	0	0	1	0	108	55	19	10	0	7	0	0	0	0	0		382
ASV_670	55	85	16	15	28	2	1	3	0	0	0	0	0	57	86	11	16	1	6	0	0	0	0	0		382
ASV_671	106	75	1	14	5	2	1	2	0	2	0	1	0	90	54	1	16	3	2	1	1	0	2	0		379
ASV_672	27	39	34	104	2	7	2	0	0	0	0	0	0	21	28	30	77	6	1	0	2	0	0	0		380
ASV_673	0	0	0	0	0	0	0	0	48	9	9	51	62	0	0	0	0	0	0	0	67	7	39	50		342
ASV_674	32	9	45	29	14	11	29	13	6	6	0	0	9	26	14	49	17	19	23	10	7	0	0	11		379
ASV_675	7	0	14	13	0	5	7	163	0	0	0	0	0	4	7	18	3	1	1	132	0	1	0	0		376
ASV_676	14	11	42	14	10	20	33	15	13	9	0	5	1	8	12	46	25	24	33	16	9	5	3	0		368
ASV_677	0	21	35	38	18	21	48	17	10	11	0	2	0	21	8	37	11	0	44	20	6	4	3	0		375
ASV_678	34	42	7	51	47	2	12	0	4	7	1	8	14	26	35	9	27	2	9	2	2	0	16	8		365
ASV_679	21	16	26	29	4	10	19	0	14	15	3	18	27	19	9	31	23	5	13	1	15	5	16	12		351
ASV_680	0	0	0	0	0	0	0	0	0	51	0	0	0	320	0	0	0	0	0	0	0	0	0	0		371
ASV_681	108	50	6	7	4	11	5	0	1	1	0	1	0	116	41	1	7	8	2	1	0	0	0	0		370
ASV_682	28	25	20	27	76	10	13	26	1	1	0	0	0	27	28	13	18	12	23	22	0	0	0	0		370
ASV_683	0	0	0	4	6	5	5	17	29	22	14	26	47	0	0	6	0	4	5	19	38	15	37	38		337
ASV_684	129	76	0	9	0	3	0	0	0	0	0	0	0	99	51	0	0	0	0	2	0	0	0	0		369
ASV_685	65	63	28	47	6	2	2	0	0	0	0	0	0	56	55	28	15	2	0	0	0	0	0	0		369
ASV_686	13	28	5	36	26	21	5	5	7	6	1	14	20	23	20	7	41	30	7	7	8	3	10	10		353
ASV_687	123	54	2	14	4	0	0	0	0	0	0	0	1	125	33	0	11	0	0	0	0	0	0	0		367
ASV_688	21	33	15	24	81	10	20	9	2	4	2	1	1	23	30	21	20	12	23	5	5	0	1	1		364
ASV_689	5	6	4	9	7	7	4	3	19	32	11	37	53	3	0	4	8	9	4	3	12	20	41	35		336
ASV_690	0	1	0	0	0	172	0	1	3	1	0	1	1	2	0	0	0	177	0	0	0	0	1	0		360
ASV_691	73	59	3	18	7	11	3	4	1	1	0	3	2	94	46	6	18	3	4	2	0	0	1	3		362
ASV_692	28	16	30	14	21	22	24	28	0	3	0	0	2	37	18	28	17	19	26	28	1	1	0	0		363
ASV_693	0	0	0	0	0	0	15	2	45	114	8	4	0	0	0	0	0	0	11	0	54	86	16	1		356
ASV_694	0	0	0	0	0	0	0	0	91	14	0	47	29	0	0	0	0	0	0	0	78	6	35	23		323
ASV_695	0	0	8	8	22	17	26	28	11	18	11	25	27	0	2	12	3	14	21	22	17	5	16	26		339
ASV_696	33	42	7	8	38	24	28	26	1	0	0	0	0	28	39	5	11	25	16	25	5	1	0	0		362
ASV_697	22	13	10	14	0	104	4	1	2	7	2	0	1	33	24	15	9	92	3	3	0	0	3	0		362
ASV_698	12	67	22	72	32	0	4	1	0	0	0	0	5	15	44	13	59	0	13	0	2	0	0	0		361
ASV_699	0	6	56	36	34	33	24	26	2	3	2	2	2	3	3	35	23	25	22	17	4	4	0	0		362
ASV_700	7	13	18	16	8	9	26	10	12	26	11	20	21	12	7	10	13	7	22	12	9	18	19	18		344
ASV_701	20	21	35	13	7	21	34	20	6	7	2	4	3	17	16	25	10	12	43	17	3	6	3	4		349
ASV_702	13	17	9	11	6	16	20	4	15	23	9	26	18	9	7	16	7	6	20	6	11	16	34	22		341
ASV_703	8	5	41	22	0	16	10	15	29	8	6	12	9	7	8	37	21	20	9	8	21	7	14	7		340
ASV_704	6	10	4	7	74	46	26	17	5	12	3	5	11	6	13	1	8	38	18	3	11	9	13	8		354
ASV_705	14	9	18	16	11	7	31	46	5	7	0	2	6	16	10	54	9	11	35	32	8	0	0	3		350
ASV_706	99	73	0	17	0	0	0	0	0	0	0	0	0	95	55	0	14	0	0	0	0	0	2	0		355
ASV_707	82	62	2	32	0	0	0	0	0	0	0	0	0	69	53	18	33	3	0	0	0	0	0	0		354
ASV_708	0	41	0	81	27	14	0	0	0	0	0	0	10	18	42	0	83	12	15	0	0	0	0	0		343
ASV_709	0	0	0	0	5	5	6	176	0	2	0	0	1	0	0	0	0	11	5	137	3	3	0	0		354
ASV_710	0	0	0	0	2	0	0	1	40	11	8	60	42	0	0	0	0	0	0	2	58	7	32	41		304
ASV_711	0	0	0	0	1	6	8	16	56	18	10	35	33	0	0	0	0	5	6	17	60	11	18	27		327
ASV_712	0	0	0	0	0	0	0	0	102	56	0	11	8	0	0	0	0	0	0	0	112	40	6	6		341
ASV_713	0	0	0	0	0	0	0	0	0	95	11	61	27	0	0	0	0	0	0	0	0	48	47	30		319
ASV_714	70	76	11	15	6	0	1	0	0	0	0	1	0	68	77	11	10	3	1	0	0	0	2	0		352
ASV_715	77	59	11	34	8	4	3	0	1	1	0	2	1	59	49	13	23	5	1	0	0	0	0	0		351
ASV_716	63	66	15	49	3	0	0	0	0	0	0	0	2	55	47	6	45	0	0	0	0	0	0	0		351
ASV_717	7	32	11	56	40	14	16	4	1	2	0	10	4	8	24	16	44	21	11	7	3	4	4	4		343
ASV_718	0	0	0	0	8	0	3	0	25	18	8	51	52	0	0	0	0	0	4	0	22	7	40	48		286
ASV_719	118	52	3	4	2	3	1	1	0	1	0	1	0	98	57	0	6	1	1	0	0	0	0	0		349
ASV_720	0	0	10	13	19	18	29	18	21	16	3	24	18	0	0	10	1	29	20	13	26	10	11	18		327
ASV_721	45	59	9	10	15	20	14	24	0	0	0	0	0	38	41	3	11	16	20	23	0	0	0	0		348
ASV_722	3	9	22	23	126	8	26	4	0	4	4	3	8	7	13	18	19	11	14	9	4	3	3	2		343
ASV_723	136	50	0	6	1	0	0	3	0	0	0	0	0	103	42	0	5	0	0	1	0	0	0	0		347
ASV_724	37	12	31	69	11	21	5	2	0	3	0	1	5	22	18	27	57	9	5	0	6	0	3	1		345
ASV_725	6	10	38	28	52	20	24	10	0	0	0	0	4	8	9	45	16	28	22	21	6	0	0	0		347
ASV_726	8	0	0	7	2	110	0	6	2	3	0	8	3	25	0	0	5	136	0	7	4	2	3	6		337
ASV_727	0	0	0	0	0	164	0	0	0	0	0	0	0	0	0	0	0	181	0	0	0	0	1	0		346
ASV_728	78	61	5	5	5	1	4	6	5	3	7	7	7	66	43	2	5	13	2	0	3	1	6	4		339
ASV_729	46	43	19	20	44	7	12	20	1	2	0	1	0	35	36	17	15	9	11	6	1	0	0	0		345
ASV_730	0	0	2	2	1	0	42	64	19	28	6	15	11	0	0	0	0	0	31	54	10	13	10	10		318
ASV_731	43	46	14	9	15	4	14	17	2	0	0	1	0	58	44	9	18	10	25	15	0	0	0	0		344
ASV_732	14	25	18	42	18	20	16	5	7	3	0	13	12	7	21	14	21	29	14	5	4	8	3	10		329
ASV_733	83	56	17	39	0	0	0	0	0	0	0	0	0	66	59	0	23	0	0	0	0	0	0	0		343
ASV_734	13	19	7	41	7	38	7	8	1	13	0	17	16	16	9	9	28	42	10	10	3	4	10	4		332
ASV_735	4	3	0	0	3	3	4	0	20	9	14	53	51	6	8	1	1	2	0	6	16	9	37	36		286
ASV_736	19	20	55	16	12	22	24	9	0	0	0	0	0	31	15	46	22	15	25	9	0	0	0	0		340
ASV_737	10	6	25	7	19	20	12	81	7	6	0	0	0	11	7	39	3	16	9	53	3	2	3	0		339
ASV_738	19	30	23	66	0	6	21	4	0	0	0	8	13	47	43	14	35	0	0	10	0	0	0	0		339
ASV_739	12	9	32	101	33	0	9	2	0	0	0	4	0	8	10	25	84	0	5	0	0	0	2	1		337
ASV_740	8	6	71	28	5	7	15	17	13	7	0	3	6	6	7	57	13	14	14	13	13	10	3	0		336
ASV_741	0	0	0	0	0	0	7	7	52	25	12	30	39	0	0	0	0	0	8	0	57	14	30	21		302
ASV_742	13	11	65	16	0	11	17	16	9	4	3	8	14	8	8	49	11	15	11	4	17	8	8	8		334
ASV_743	0	0	0	0	0	0	6	171	0	0	0	3	8	0	0	0	0	0	9	134	3	0	4	0		338
ASV_744	14	8	14	12	55	47	45	11	0	0	0	0	0	7	5	10	10	49	35	10	4	0	0	0		336
ASV_745	17	12	46	17	12	33	21	13	0	2	0	0	4	12	11	60	16	26	13	19	0	0	0	0		334
ASV_746	16	32	17	11	19	24	25	33	0	12	3	2	0	22	22	22	11	12	11	18	11	5	0	6		334
ASV_747	0	6	28	0	8	9	10	3	13	8	10	33	46	11	13	22	13	7	6	0	16	0	33	21		316
ASV_748	0	3	31	15	24	24	45	25	3	5	3	2	3	0	2	31	16	22	26	33	3	0	5	3		324
ASV_749	2	16	44	58	14	18	8	3	0	3	0	0	1	4	9	63	66	13	8	2	0	0	1	0		333
ASV_750	0	0	16	3	6	17	15	29	21	15	11	19	16	0	0	12	0	10	21	33	33	16	14	11		318
ASV_751	13	3	24	4	1	13	21	13	15	20	15	17	18	7	4	27	6	13	30	3	7	12	17	17		320
ASV_752	5	13	9	11	59	20	22	16	13	13	0	4	8	7	6	7	12	20	46	12	8	8	3	6		328
ASV_753	0	0	0	0	0	0	0	0	28	13	6	59	58	0	0	0	0	0	0	0	32	6	42	39		283
ASV_754	90	48	18	25	4	0	5	0	0	0	0	0	0	73	39	11	13	0	5	0	0	0	0	0		331
ASV_755	33	27	15	36	18	27	17	10	7	0	0	0	0	32	12	17	25	24	10	16	0	0	0	0		326
ASV_756	0	3	0	1	63	0	19	6	7	8	11	39	33	0	1	0	1	1	18	3	6	15	39	23		297
ASV_757	0	0	1	0	2	0	9	13	49	23	2	31	31	0	1	0	0	1	9	11	50	13	22	26		294
ASV_758	9	0	7	0	0	3	0	0	18	15	19	41	49	0	0	3	0	0	0	0	13	5	40	40		262
ASV_759	0	0	5	77	16	29	7	16	4	11	0	5	7	0	2	4	66	35	6	17	2	7	5	3		324
ASV_760	0	0	0	0	0	2	16	9	34	25	4	46	19	0	0	0	0	3	19	13	37	20	26	25		298
ASV_761	11	24	14	80	31	7	9	1	2	5	0	6	12	18	21	13	43	5	6	0	0	2	4	5		319
ASV_762	0	0	0	0	0	0	0	0	119	29	5	7	7	0	0	0	0	0	0	0	111	18	17	10		323
ASV_763	69	65	15	44	0	0	0	0	2	2	0	0	0	49	43	14	20	0	1	0	0	0	0	2		326
ASV_764	12	2	30	4	9	17	44	20	7	11	4	8	6	12	1	22	13	22	32	16	8	9	3	5		317
ASV_765	58	57	16	33	9	2	0	0	0	0	0	0	0	65	46	13	26	0	0	0	0	0	0	0		325
ASV_766	47	70	42	12	2	0	0	0	0	0	0	0	0	36	55	46	14	1	0	0	0	0	0	0		325
ASV_767	31	39	10	23	6	1	4	0	4	12	1	14	9	53	41	8	11	1	0	0	14	6	17	7		312
ASV_768	14	14	37	20	7	11	21	5	16	18	5	8	0	13	7	47	11	11	21	4	0	12	7	11		320
ASV_769	3	7	14	67	33	14	18	7	5	6	0	6	5	3	7	25	35	23	16	8	6	2	3	6		319
ASV_770	1	3	0	1	13	0	12	10	32	47	4	22	22	2	2	1	2	0	16	6	31	35	32	10		304
ASV_771	0	0	9	4	10	24	24	95	4	14	0	3	5	0	1	6	0	10	18	62	3	15	7	4		318
ASV_772	73	65	15	14	7	8	0	0	0	1	0	0	0	65	36	13	20	4	0	3	0	0	0	0		324
ASV_773	0	0	23	7	11	45	37	41	4	9	0	1	2	0	0	15	8	61	22	21	5	8	3	1		324
ASV_774	0	0	5	2	4	30	36	60	17	14	1	8	3	0	0	3	1	21	24	48	17	18	4	5		321
ASV_775	0	0	0	0	0	0	20	63	13	25	10	21	31	0	0	4	0	0	24	43	13	18	16	11		312
ASV_776	0	0	0	0	0	0	0	0	18	6	21	59	47	0	0	0	0	0	0	0	13	3	52	54		273
ASV_777	13	10	14	25	30	28	8	10	7	6	0	22	25	6	8	14	19	15	5	14	4	5	8	16		312
ASV_778	4	4	15	13	18	33	24	55	5	3	0	1	0	9	7	14	9	25	24	43	6	3	5	0		320
ASV_779	44	50	27	27	23	3	4	0	0	0	0	0	0	32	48	23	23	6	8	0	0	0	2	0		320
ASV_780	13	12	14	9	9	30	39	32	5	6	0	2	3	8	10	16	6	23	45	25	3	5	0	1		316
ASV_781	6	6	5	18	60	31	25	9	15	6	1	5	11	4	6	11	11	28	11	9	18	2	6	8		312
ASV_782	0	0	0	0	0	0	3	2	83	8	1	39	35	0	0	0	0	0	1	0	72	7	12	26		289
ASV_783	82	20	28	21	0	13	2	2	0	0	1	0	3	75	13	27	17	15	0	0	0	0	0	0		319
ASV_784	37	76	19	22	10	3	5	0	1	0	0	1	1	39	53	20	21	1	4	2	2	0	0	1		318
ASV_785	2	3	64	48	10	15	8	6	4	3	0	5	12	4	7	44	27	13	11	5	1	1	8	7		308
ASV_786	0	0	0	0	4	6	18	20	48	36	6	15	23	0	0	0	0	0	13	18	40	19	17	18		301
ASV_787	16	59	53	43	0	3	1	0	0	0	0	0	0	10	60	45	19	5	4	0	0	0	0	0		318
ASV_788	1	1	8	11	0	9	10	9	32	11	13	19	36	0	0	5	3	13	2	9	26	14	40	21		293
ASV_789	0	0	0	0	0	0	5	1	24	73	13	28	23	0	0	0	0	0	5	3	28	34	37	14		288
ASV_790	12	3	5	7	4	0	17	5	21	33	7	20	21	13	5	6	3	3	9	10	31	19	26	17		297
ASV_791	3	4	46	26	36	25	10	23	1	0	0	0	4	6	4	47	16	31	18	10	0	1	3	2		316
ASV_792	57	36	28	13	3	14	6	0	0	0	0	0	0	87	32	21	13	1	3	2	0	0	0	0		316
ASV_793	53	64	9	25	8	5	0	0	0	1	0	0	0	38	68	17	26	0	0	2	0	0	0	0		316
ASV_794	21	44	15	40	30	6	2	1	0	1	1	3	3	36	45	9	44	5	0	1	0	0	3	2		312
ASV_795	0	0	0	0	0	1	0	166	0	0	0	0	0	0	0	0	0	3	0	145	0	0	0	0		315
ASV_796	11	24	23	37	36	26	7	5	4	2	2	4	2	14	12	16	52	22	5	3	1	0	4	0		312
ASV_797	4	20	7	4	76	27	22	43	0	2	0	0	1	0	18	5	7	23	25	30	0	0	0	0		314
ASV_798	50	53	8	31	8	0	2	1	0	0	0	0	0	51	62	15	30	1	0	0	0	0	0	0		312
ASV_799	0	0	0	0	0	0	0	0	64	30	12	37	9	0	0	0	0	0	0	0	44	39	40	9		284
ASV_800	27	18	25	52	43	0	16	2	0	0	0	0	0	28	10	33	38	4	12	3	0	0	0	0		311
ASV_801	19	16	5	16	24	35	19	11	8	8	0	8	9	15	19	4	8	28	15	8	9	0	7	16		307
ASV_802	7	16	11	15	56	31	16	24	0	4	0	1	3	4	16	13	6	41	24	15	0	2	3	0		308
ASV_803	1	9	18	1	3	5	12	15	10	24	8	16	31	4	7	14	5	6	10	9	20	14	21	26		289
ASV_804	11	16	29	12	4	9	38	21	2	10	1	4	10	16	13	24	9	11	19	25	3	5	6	7		305
ASV_805	1	2	5	2	27	16	40	26	19	3	0	10	10	2	5	6	2	18	31	23	23	3	10	11		295
ASV_806	59	28	17	51	3	2	0	2	0	0	0	0	0	54	35	24	34	0	0	0	0	0	0	0		309
ASV_807	24	20	10	18	13	31	20	29	4	5	1	0	2	18	20	7	13	37	22	13	0	0	0	0		307
ASV_808	13	14	14	8	12	4	49	40	6	12	2	5	1	6	16	9	6	7	42	24	2	5	2	5		304
ASV_809	0	3	11	4	59	28	40	50	0	0	0	0	1	0	2	10	7	27	33	32	0	2	0	0		309
ASV_810	0	0	1	0	1	0	19	8	40	31	14	27	28	0	0	4	0	0	17	6	43	14	20	15		288
ASV_811	0	0	0	0	0	7	4	8	40	32	11	30	28	0	0	0	0	5	5	7	37	15	30	21		280
ASV_812	26	28	11	51	39	2	12	4	0	0	2	1	3	22	17	7	45	5	10	4	2	1	4	4		300
ASV_813	9	12	26	13	6	8	16	5	7	12	6	20	24	6	4	24	19	12	24	1	10	7	13	10		294
ASV_814	13	28	31	22	7	28	18	2	1	3	1	0	1	16	28	47	6	29	9	0	1	2	5	4		302
ASV_815	0	0	0	0	0	0	2	0	14	11	18	49	63	0	0	0	0	0	0	0	16	8	34	43		258
ASV_816	41	32	19	24	22	15	8	2	1	0	0	0	2	25	28	18	42	9	13	3	0	0	0	0		304
ASV_817	8	14	22	62	60	0	14	11	0	1	3	0	0	16	12	17	49	1	7	7	0	0	0	0		304
ASV_818	7	10	12	6	0	6	5	6	14	14	12	26	40	6	10	12	9	2	10	0	10	13	28	22		280
ASV_819	91	31	7	14	3	3	7	0	2	3	0	0	0	78	30	4	19	1	3	1	1	0	0	2		300
ASV_820	35	35	13	21	5	13	8	6	8	7	0	0	3	26	28	6	16	32	21	10	0	0	6	0		299
ASV_821	1	0	6	0	0	7	0	1	5	11	14	48	42	6	0	11	0	4	2	3	10	11	41	40		263
ASV_822	5	25	9	19	18	30	14	12	7	6	2	9	15	12	19	6	12	25	15	6	3	5	7	9		290
ASV_823	4	0	50	13	2	7	11	0	16	16	12	10	16	0	0	59	11	6	7	1	18	5	15	9		288
ASV_824	6	8	20	12	6	32	39	22	3	3	0	0	0	17	7	16	6	48	33	19	2	1	0	0		300
ASV_825	0	49	13	61	16	4	3	8	0	0	0	5	6	0	55	22	46	0	10	0	0	0	0	2		300
ASV_826	0	0	12	2	14	20	8	50	17	14	0	6	12	0	0	14	3	14	12	64	18	3	0	6		289
ASV_827	20	15	4	3	11	3	7	10	25	30	4	9	4	21	18	1	8	5	14	7	25	19	16	11		290
ASV_828	11	8	31	24	10	2	5	7	13	7	5	24	22	7	9	23	14	0	5	0	10	8	9	27		281
ASV_829	7	6	13	133	0	11	5	0	1	0	1	0	3	6	8	2	75	12	6	0	0	1	0	7		297
ASV_830	2	4	17	8	3	2	5	18	25	15	6	15	37	2	6	18	5	9	6	8	23	17	14	19		284
ASV_831	0	0	0	0	6	44	30	20	8	4	12	11	17	0	0	0	1	49	38	18	6	2	11	11		288
ASV_832	46	27	2	5	10	7	10	9	5	19	4	5	3	47	19	7	10	6	7	11	10	12	9	4		294
ASV_833	26	14	34	9	25	26	32	20	0	6	0	0	0	22	13	38	0	16	0	0	3	7	0	0		291
ASV_834	2	3	84	49	5	8	3	0	0	3	0	3	4	1	0	60	44	7	10	0	0	2	3	5		296
ASV_835	0	0	0	0	0	0	1	0	32	21	11	40	53	0	0	1	1	1	1	0	19	14	21	42		258
ASV_836	23	3	13	18	25	19	24	37	0	0	1	3	2	13	7	6	18	16	22	34	1	0	6	6		297
ASV_837	30	22	17	10	4	2	4	60	0	0	0	0	0	36	27	19	8	3	3	51	0	0	0	0		296
ASV_838	19	14	23	2	6	17	4	17	7	6	5	13	22	13	7	21	1	16	7	17	3	6	16	19		281
ASV_839	20	9	53	9	6	22	18	19	3	8	0	0	2	12	10	27	13	25	19	14	1	4	0	1		295
ASV_840	0	2	4	4	13	5	62	42	3	4	2	10	6	0	1	3	2	4	68	35	1	2	9	7		289
ASV_841	21	12	36	15	12	11	10	10	5	6	0	9	6	26	7	43	16	17	6	7	2	3	6	4		290
ASV_842	14	17	16	11	18	37	24	15	1	4	0	0	4	19	11	12	7	33	22	10	7	3	4	3		292
ASV_843	1	0	42	26	13	22	21	4	3	7	7	0	11	2	0	30	22	19	16	10	0	3	16	9		284
ASV_844	30	33	31	27	3	10	2	0	3	1	0	4	2	34	41	21	32	8	5	0	1	0	2	2		292
ASV_845	15	40	7	12	7	18	1	2	9	8	6	21	11	18	30	4	5	11	1	2	9	11	18	17		283
ASV_846	10	51	18	52	22	1	7	0	3	1	0	9	11	7	33	11	21	2	5	0	4	3	7	12		290
ASV_847	0	0	4	2	6	0	5	13	9	65	14	19	11	2	0	0	0	7	6	2	15	47	35	8		270
ASV_848	20	36	37	49	30	4	5	1	0	2	0	5	5	16	17	20	35	0	4	0	3	0	0	1		290
ASV_849	6	9	15	9	10	22	47	52	0	3	0	0	0	13	4	17	0	15	32	38	0	0	0	0		292
ASV_850	3	8	5	7	0	3	29	14	33	21	0	26	14	5	0	0	3	6	18	19	29	7	10	17		277
ASV_851	0	0	0	0	10	2	5	15	13	18	8	45	40	0	0	0	0	0	9	5	8	7	34	37		256
ASV_852	8	13	12	18	37	26	25	15	3	4	0	4	9	0	8	8	9	27	30	13	1	4	8	5		287
ASV_853	13	29	27	27	37	24	13	2	0	0	0	0	0	14	23	22	16	16	19	3	5	0	0	0		290
ASV_854	0	37	4	24	65	7	10	8	3	4	0	2	8	7	33	7	12	16	15	7	0	7	7	0		283
ASV_855	0	15	9	17	0	4	11	3	18	6	13	27	25	5	5	13	9	3	9	0	12	6	20	29		259
ASV_856	0	1	4	18	28	73	24	12	5	6	0	0	2	0	0	6	16	57	17	13	3	4	1	0		290
ASV_857	0	0	0	0	0	0	0	0	0	0	15	50	64	0	0	0	0	0	0	0	0	0	54	57		240
ASV_858	63	49	0	21	5	5	0	4	0	2	0	0	1	71	40	1	16	4	2	3	0	0	2	0		289
ASV_859	0	0	0	0	0	1	5	0	27	23	13	39	47	0	0	0	0	1	4	0	21	14	19	39		253
ASV_860	19	9	20	10	0	20	40	25	5	17	0	0	0	9	0	26	7	17	40	18	6	0	0	0		288
ASV_861	12	26	4	59	31	8	0	0	0	1	0	6	8	15	24	9	54	14	9	0	3	0	0	4		287
ASV_862	0	0	2	0	0	0	6	45	44	23	3	7	11	0	0	3	2	5	11	34	46	21	8	6		277
ASV_863	85	41	4	21	0	5	0	0	0	0	0	0	0	61	44	7	13	5	0	0	0	1	0	0		287
ASV_864	61	62	10	12	0	0	0	0	0	0	0	0	0	67	63	0	12	0	0	0	0	0	0	0		287
ASV_865	27	57	8	34	25	8	2	0	0	0	0	3	7	27	32	12	29	3	5	3	0	1	3	1		287
ASV_866	14	14	28	19	5	4	11	0	7	13	5	25	10	9	7	19	18	5	0	0	6	14	16	13		262
ASV_867	1	3	0	2	87	0	38	16	3	0	5	15	12	0	0	0	0	0	45	13	4	0	24	8		276
ASV_868	0	0	0	0	5	4	80	34	8	4	6	11	20	0	0	3	1	8	43	23	6	4	7	16		283
ASV_869	18	54	13	54	18	0	0	0	0	2	0	0	0	19	28	13	52	0	12	1	0	0	0	2		286
ASV_870	27	33	26	31	12	0	5	2	0	0	0	2	0	43	42	26	25	0	6	3	0	0	2	0		285
ASV_871	15	6	5	10	24	42	22	15	6	10	3	4	6	11	17	4	18	22	24	21	0	0	0	0		285
ASV_872	5	3	104	22	0	0	2	13	0	0	0	0	0	5	0	89	18	5	0	19	0	0	0	0		285
ASV_873	17	21	4	7	17	14	10	4	9	13	3	20	19	24	10	1	16	10	10	2	1	3	13	18		266
ASV_874	9	9	12	11	0	8	18	8	5	10	0	10	25	13	7	16	9	14	22	6	7	12	14	20		265
ASV_875	5	9	22	12	12	4	6	6	13	14	6	30	31	6	7	13	9	5	10	0	5	13	12	12		262
ASV_876	0	0	4	0	28	7	32	58	5	7	0	10	6	0	0	1	0	5	33	63	8	8	0	5		280
ASV_877	0	0	0	0	2	5	19	0	35	26	11	20	15	0	0	0	0	3	20	0	39	39	29	11		274
ASV_878	101	32	0	4	0	3	0	3	0	1	0	0	0	105	32	0	2	0	0	0	0	0	0	0		283
ASV_879	37	11	70	10	1	14	5	0	2	4	1	0	3	27	12	43	7	20	4	2	2	0	4	4		283
ASV_880	0	0	18	5	0	3	11	12	23	35	4	15	16	0	0	20	2	6	15	6	19	17	16	18		261
ASV_881	0	0	3	0	9	8	15	38	17	24	11	13	18	0	0	0	0	3	10	32	16	14	22	22		275
ASV_882	0	0	0	0	106	1	31	20	11	8	1	3	13	1	0	0	1	0	33	14	13	4	5	11		276
ASV_883	0	0	0	0	0	0	0	135	2	8	0	3	3	0	0	0	0	0	0	122	0	0	6	0		279
ASV_884	0	0	0	0	0	0	0	146	2	2	0	0	0	0	0	0	0	0	0	130	0	2	0	0		282
ASV_885	96	43	0	11	4	0	1	0	0	0	0	0	0	72	42	0	5	0	7	0	0	0	0	0		281
ASV_886	31	26	60	24	7	4	4	1	3	2	0	1	3	17	18	59	16	2	0	0	0	1	0	0		279
ASV_887	5	7	27	15	3	8	23	7	9	19	5	12	13	8	3	20	8	10	20	0	9	15	9	12		267
ASV_888	0	3	9	7	2	8	7	8	15	4	7	29	38	1	0	8	5	14	7	8	13	7	25	27		252
ASV_889	11	0	52	10	4	14	28	3	5	12	0	0	3	10	4	48	9	29	25	3	0	7	0	0		277
ASV_890	4	4	10	10	1	8	12	18	11	9	4	23	30	6	3	9	3	20	7	7	5	7	29	20		260
ASV_891	61	69	8	9	2	2	1	1	1	0	0	2	0	58	51	3	5	3	2	0	0	0	0	0		278
ASV_892	18	16	26	8	9	21	30	19	1	2	3	2	3	13	7	27	7	19	16	26	2	2	1	0		278
ASV_893	13	37	7	22	100	0	6	0	0	0	0	3	0	14	31	3	23	0	9	0	0	0	1	4		273
ASV_894	0	0	30	95	31	0	7	4	0	0	0	0	0	0	0	26	78	2	4	0	0	0	0	1		278
ASV_895	0	0	24	11	47	22	31	32	0	0	0	0	1	0	0	19	13	30	25	18	2	2	0	1		278
ASV_896	40	42	5	13	6	10	14	9	3	0	1	0	5	37	29	8	10	9	11	14	4	0	3	1		274
ASV_897	26	17	6	12	17	38	16	11	0	0	0	0	0	23	26	18	14	29	21	3	0	0	0	0		277
ASV_898	13	0	21	6	9	13	36	26	5	9	1	5	7	11	6	9	9	0	42	21	9	7	8	4		277
ASV_899	2	39	6	36	52	6	14	6	0	0	0	1	1	0	50	7	26	7	11	10	0	1	0	0		275
ASV_900	0	0	2	0	0	0	7	13	59	64	1	3	5	0	0	3	0	1	14	5	50	37	5	3		272
ASV_901	69	48	3	16	2	3	2	0	0	0	0	0	0	73	43	0	9	7	0	0	0	0	0	1		276
ASV_902	49	61	2	45	6	0	0	0	0	0	0	0	0	30	45	8	30	0	0	0	0	0	0	0		276
ASV_903	33	54	6	55	0	2	0	0	0	0	0	0	0	51	31	10	31	0	0	2	0	1	0	0		276
ASV_904	12	11	12	10	19	28	8	17	3	7	0	1	4	25	10	15	18	35	8	9	4	3	7	3		269
ASV_905	3	14	13	11	2	4	8	5	10	12	6	21	32	8	9	18	6	7	10	0	6	7	20	27		259
ASV_906	0	0	0	3	0	2	6	5	11	24	10	42	31	0	0	3	5	2	6	3	18	12	39	29		251
ASV_907	93	38	0	5	0	0	2	2	0	1	0	1	2	77	39	1	2	4	4	0	2	0	2	0		275
ASV_908	65	52	0	19	0	0	0	0	0	0	0	0	0	83	53	0	3	0	0	0	0	0	0	0		275
ASV_909	31	22	12	23	15	30	7	0	5	5	3	6	9	10	12	6	25	27	0	0	7	4	6	2		267
ASV_910	0	0	6	8	34	15	41	66	0	0	0	0	0	0	0	0	4	13	48	40	0	0	0	0		275
ASV_911	0	0	3	3	7	0	26	11	8	17	5	39	26	0	0	0	3	4	19	10	5	7	25	26		244
ASV_912	93	48	1	3	0	0	0	0	0	0	0	0	0	91	33	0	4	1	0	0	0	0	0	0		274
ASV_913	54	52	7	9	12	6	2	4	0	0	0	0	0	48	58	6	4	6	3	3	0	0	0	0		274
ASV_914	4	9	5	14	80	23	19	11	0	6	0	0	4	7	12	14	15	20	10	15	3	0	3	0		274
ASV_915	86	22	7	7	0	9	6	7	0	0	0	2	0	74	19	9	8	11	5	0	0	0	0	0		272
ASV_916	19	13	17	10	0	6	24	9	13	15	0	15	7	15	25	16	12	0	8	0	0	6	19	11		260
ASV_917	7	5	7	6	34	12	11	19	14	10	3	11	9	5	8	6	10	10	10	24	17	3	8	15		264
ASV_918	5	16	8	31	11	40	7	4	14	12	0	4	3	5	5	5	22	27	16	7	6	6	5	10		269
ASV_919	30	39	13	32	21	7	11	0	0	0	0	0	0	33	33	11	18	9	11	4	0	0	0	0		272
ASV_920	17	24	24	37	0	31	3	0	0	0	0	0	1	29	17	34	29	25	1	0	0	0	0	0		272
ASV_921	5	12	14	9	2	3	20	13	5	23	6	9	7	9	6	26	9	8	21	6	13	23	15	3		267
ASV_922	2	0	12	10	0	20	13	5	6	7	8	21	22	0	1	4	6	31	11	1	5	5	33	26		249
ASV_923	13	15	6	23	25	37	18	13	0	2	0	1	0	12	20	5	17	39	13	12	0	0	0	0		271
ASV_924	11	15	12	38	54	17	10	0	3	0	3	0	4	7	16	13	30	9	17	0	2	0	4	3		268
ASV_925	3	6	7	8	0	7	8	4	10	11	16	13	35	0	0	12	0	4	8	0	17	7	31	30		237
ASV_926	3	5	6	4	92	5	29	0	7	3	10	12	12	1	4	5	2	2	20	4	6	3	13	9		257
ASV_927	71	60	8	15	0	0	0	0	0	0	0	0	0	63	43	2	7	0	0	0	0	0	0	0		269
ASV_928	71	44	2	11	0	3	0	1	0	0	0	0	3	67	48	3	5	5	1	2	0	1	1	0		268
ASV_929	50	55	10	16	5	0	0	0	0	0	0	0	0	72	48	0	13	0	0	0	0	0	0	0		269
ASV_930	6	5	33	10	2	15	30	14	5	16	7	7	10	6	0	21	7	12	9	6	10	15	8	6		260
ASV_931	0	0	7	2	9	36	6	5	22	11	0	18	17	0	0	6	0	45	6	13	32	11	11	6		263
ASV_932	0	0	4	5	12	19	17	19	15	15	6	22	11	0	0	0	1	16	14	19	11	14	20	13		253
ASV_933	57	53	2	21	1	0	0	0	0	2	0	1	0	66	49	2	14	0	0	0	0	0	0	0		268
ASV_934	23	31	14	65	15	8	0	0	0	0	0	0	0	15	23	10	50	14	0	0	0	0	0	0		268
ASV_935	4	4	6	77	29	13	7	0	0	0	0	0	0	5	8	8	80	18	3	4	0	0	0	0		266
ASV_936	0	0	28	23	31	14	15	19	4	4	1	0	0	0	0	38	17	27	22	17	5	0	3	0		268
ASV_937	0	0	14	37	2	0	1	13	18	8	8	12	25	0	0	8	26	1	2	9	20	10	18	9		241
ASV_938	0	0	3	0	2	1	20	14	35	26	5	28	24	0	0	0	0	0	17	6	32	10	20	8		251
ASV_939	8	26	7	25	68	15	12	6	0	0	0	0	2	10	15	9	14	15	28	3	2	2	0	0		267
ASV_940	3	0	15	1	0	60	36	19	3	6	0	2	0	0	0	19	6	50	20	21	0	0	2	3		266
ASV_941	0	0	11	0	11	8	24	61	11	4	0	0	5	1	0	13	3	9	25	55	6	4	5	6		262
ASV_942	0	0	10	0	0	5	11	15	48	31	3	13	19	0	0	7	0	2	7	9	27	19	15	11		252
ASV_943	0	0	6	0	0	0	28	113	0	6	0	2	0	0	0	6	0	0	25	77	0	3	0	0		266
ASV_944	17	31	26	26	37	3	19	4	0	2	0	0	0	13	26	27	20	4	7	0	1	0	2	0		265
ASV_945	17	7	15	6	13	28	37	22	0	0	0	0	0	17	5	15	11	28	31	13	0	0	0	0		265
ASV_946	12	9	64	13	3	5	17	9	5	3	0	0	0	19	12	47	15	8	15	7	0	2	0	0		265
ASV_947	22	16	10	86	7	4	3	0	0	0	0	0	0	20	11	10	66	7	1	1	0	0	0	0		264
ASV_948	0	0	1	2	0	5	0	3	17	15	13	30	45	0	0	0	0	4	3	3	18	9	31	31		230
ASV_949	9	7	18	21	0	4	3	0	9	6	9	32	15	9	6	17	31	7	0	0	6	3	18	16		246
ASV_950	0	0	0	0	0	0	8	6	29	25	8	22	24	0	0	0	0	0	11	2	33	25	18	22		233
ASV_951	0	0	0	0	0	0	0	1	19	42	13	46	11	0	0	0	0	0	0	0	56	15	24	16		243
ASV_952	14	17	37	13	5	36	1	10	0	0	0	0	0	23	5	62	6	29	0	4	0	0	0	0		262
ASV_953	9	4	14	12	9	7	19	4	6	10	9	18	15	8	6	16	0	7	26	7	13	8	12	11		250
ASV_954	13	24	12	40	56	1	6	5	0	3	0	6	4	10	22	3	31	2	5	0	0	4	5	5		257
ASV_955	79	44	2	7	5	3	2	1	0	0	1	0	1	63	32	5	4	6	2	1	1	0	0	1		260
ASV_956	6	23	17	16	32	31	16	5	5	2	2	4	5	5	18	15	20	23	5	2	1	1	1	5		260
ASV_957	65	58	2	3	0	0	0	0	0	0	0	0	0	75	48	0	6	0	2	0	0	0	0	0		259
ASV_958	34	33	10	17	8	10	13	7	0	0	0	0	0	29	26	16	17	12	17	10	0	0	0	0		259
ASV_959	9	58	8	27	40	1	6	6	0	0	0	0	0	6	46	15	19	3	9	4	2	0	0	0		259
ASV_960	2	2	17	7	1	6	16	5	10	14	14	16	20	1	0	12	5	4	12	3	12	7	17	35		238
ASV_961	0	0	0	0	0	143	0	0	0	0	0	0	0	0	0	0	0	116	0	0	0	0	0	0		259
ASV_962	96	44	2	6	0	0	0	0	0	0	2	0	0	67	25	4	7	4	0	1	0	0	0	0		258
ASV_963	11	18	53	18	12	13	6	2	2	2	0	5	3	10	12	41	16	18	5	4	2	0	0	3		256
ASV_964	0	0	0	0	0	135	0	1	0	0	0	0	0	0	0	0	0	117	1	4	0	0	0	0		258
ASV_965	0	0	0	0	0	0	0	3	23	11	12	44	27	0	0	0	0	0	1	4	19	7	47	23		221
ASV_966	59	31	27	14	5	3	2	3	0	0	0	4	0	52	31	16	8	0	0	0	0	0	2	0		257
ASV_967	12	11	23	8	7	50	14	22	0	0	0	0	0	14	10	15	5	34	20	12	0	0	0	0		257
ASV_968	6	14	20	17	3	1	14	6	4	9	2	15	16	5	11	19	17	5	10	1	7	14	19	15		250
ASV_969	0	82	16	19	15	3	8	2	0	0	1	0	1	0	67	11	24	2	4	0	0	0	0	0		255
ASV_970	0	0	1	0	1	5	15	27	42	30	8	2	5	0	0	2	0	4	16	31	28	21	9	6		253
ASV_971	6	32	8	16	64	16	19	2	3	1	0	0	0	5	23	7	11	14	17	5	4	0	3	0		256
ASV_972	8	12	11	19	48	7	8	22	0	2	0	1	0	16	8	20	25	21	14	10	1	0	0	0		253
ASV_973	7	15	16	9	90	16	10	14	0	0	3	4	3	0	0	6	5	16	19	11	4	0	7	0		255
ASV_974	0	0	8	0	2	2	13	43	31	25	1	8	5	0	0	3	1	3	13	34	35	13	2	2		244
ASV_975	0	0	0	0	0	123	3	0	0	0	0	0	0	0	0	0	0	128	0	1	0	0	0	0		255
ASV_976	46	47	21	34	0	0	0	0	0	0	0	0	0	38	29	20	19	0	0	0	0	0	0	0		254
ASV_977	16	19	26	23	22	16	9	4	4	3	0	0	4	11	15	32	18	13	7	3	0	0	0	4		249
ASV_978	7	15	3	19	73	2	23	7	1	4	0	1	0	11	21	7	11	2	24	9	0	2	7	2		251
ASV_979	4	14	3	8	27	17	18	2	4	5	6	20	21	4	7	2	1	25	13	3	9	6	10	9		238
ASV_980	0	0	19	86	38	0	0	4	1	0	0	0	0	0	0	27	65	0	8	2	0	0	1	0		251
ASV_981	0	0	1	4	1	0	3	3	32	7	6	25	50	0	0	2	0	5	2	0	20	4	28	32		225
ASV_982	0	0	0	0	0	8	12	1	24	13	17	21	34	0	0	0	0	4	7	2	12	13	35	26		229
ASV_983	22	25	9	48	13	6	4	0	0	1	0	4	5	24	33	3	35	9	6	0	0	0	0	2		249
ASV_984	15	22	10	0	0	5	9	87	0	2	0	0	0	14	14	6	0	2	6	58	1	1	0	0		252
ASV_985	11	7	12	19	41	2	20	27	0	2	0	0	4	14	4	9	25	11	29	12	0	0	1	2		252
ASV_986	10	25	15	15	6	17	11	5	1	0	3	5	9	18	14	38	14	13	9	5	5	3	8	3		252
ASV_987	5	8	0	10	4	18	31	32	9	11	0	6	9	4	6	6	3	18	21	25	15	5	0	2		248
ASV_988	2	6	16	36	18	12	25	14	0	5	1	4	4	3	0	16	38	16	19	13	0	1	0	3		252
ASV_989	0	0	1	0	2	3	12	17	27	18	1	34	19	0	0	2	0	8	6	17	29	13	6	17		232
ASV_990	0	0	0	3	0	4	7	13	20	33	5	21	28	0	0	3	0	4	4	5	27	16	22	19		234
ASV_991	52	26	29	8	0	0	0	7	0	0	0	0	0	54	19	32	10	6	5	3	0	0	0	0		251
ASV_992	50	32	12	26	0	5	0	0	4	1	0	7	7	34	29	13	17	1	0	0	3	0	3	4		248
ASV_993	47	24	38	11	2	8	0	0	0	0	0	2	1	33	38	28	8	5	5	0	0	0	1	0		251
ASV_994	31	50	22	24	2	4	2	0	3	1	0	0	1	34	24	24	21	4	2	0	0	0	0	1		250
ASV_995	13	31	19	12	13	9	4	7	6	1	0	0	4	19	34	18	21	16	3	6	4	4	4	0		248
ASV_996	1	1	12	3	10	12	38	49	4	4	0	1	0	0	0	11	4	15	51	33	0	1	0	0		250
ASV_997	0	1	8	2	3	10	0	6	35	14	2	26	19	0	0	3	2	17	5	6	44	6	16	16		241
ASV_998	0	0	0	0	0	117	0	0	0	1	0	0	1	0	0	0	0	129	0	0	0	0	0	1		249
ASV_999	29	23	12	33	31	2	14	4	0	0	0	0	0	36	22	12	10	5	14	1	0	1	0	0		249
ASV_1000	15	0	35	5	6	8	21	16	16	6	0	1	3	7	0	39	3	17	23	6	11	8	2	1		249
ASV_1001	11	6	30	6	0	10	15	16	17	11	9	5	12	4	6	17	5	9	13	7	6	13	5	9		242
ASV_1002	0	0	0	0	0	4	26	14	33	25	5	17	15	0	0	0	0	2	22	5	30	17	16	13		244
ASV_1003	0	0	0	0	0	1	0	0	4	8	9	35	41	0	0	0	0	0	0	0	7	2	58	45		210
ASV_1004	23	25	16	37	23	0	8	0	0	0	0	0	12	9	25	8	35	12	9	0	0	0	0	0		242
ASV_1005	0	0	0	0	13	0	6	0	35	17	4	29	21	0	0	0	0	0	2	0	30	11	22	31		221
ASV_1006	13	15	43	9	8	11	13	2	6	8	5	3	6	9	10	31	12	8	12	0	3	7	5	5		244
ASV_1007	12	9	29	11	3	7	19	8	7	16	0	0	5	14	13	37	7	9	15	3	5	8	5	3		245
ASV_1008	0	0	17	34	19	25	18	16	0	4	0	3	3	0	0	14	22	11	28	16	6	2	3	3		244
ASV_1009	47	40	11	31	10	0	3	0	0	0	0	0	0	40	22	6	22	2	3	5	0	0	2	2		246
ASV_1010	24	19	14	5	5	18	10	11	3	10	1	11	6	18	12	5	5	27	10	0	0	1	7	19		241
ASV_1011	12	26	0	8	50	19	14	30	0	0	0	1	0	9	5	5	0	21	20	26	0	0	0	0		246
ASV_1012	12	8	39	17	7	20	16	7	3	1	0	2	0	13	10	42	23	11	7	6	0	0	0	2		246
ASV_1013	3	11	2	9	14	30	37	26	3	3	1	0	3	2	6	13	4	14	35	22	3	2	0	0		243
ASV_1014	67	47	0	6	0	5	0	0	0	0	0	0	0	68	37	0	13	0	0	2	0	0	0	0		245
ASV_1015	15	9	17	12	5	12	8	18	8	11	6	2	8	16	0	13	12	21	12	13	7	6	0	4		235
ASV_1016	12	22	7	42	32	8	12	7	0	2	0	0	0	7	26	13	36	8	7	3	0	0	1	0		245
ASV_1017	0	0	0	0	0	0	2	9	30	39	2	21	11	0	0	0	0	4	8	8	41	22	23	4		224
ASV_1018	18	17	18	6	33	24	15	7	1	0	0	0	0	19	23	15	3	18	16	10	1	0	0	0		244
ASV_1019	7	9	7	11	25	23	20	14	2	2	0	2	3	14	13	10	6	16	22	4	8	4	6	6		234
ASV_1020	0	6	0	17	13	0	3	1	1	19	7	42	29	0	5	0	12	3	1	1	4	10	23	23		220
ASV_1021	0	2	11	0	9	7	6	30	11	10	4	10	13	2	2	11	2	11	3	29	30	2	12	14		231
ASV_1022	0	0	0	0	0	107	0	0	0	6	2	0	3	0	0	0	0	124	0	2	0	0	0	0		244
ASV_1023	6	7	28	9	10	13	12	10	17	15	2	6	5	12	0	24	3	20	7	9	8	11	5	0		239
ASV_1024	0	0	0	1	5	11	12	24	14	18	4	11	19	0	0	0	0	6	22	26	13	9	19	13		227
ASV_1025	9	6	3	16	18	16	8	7	8	12	8	11	13	5	19	3	10	21	7	6	7	1	11	7		232
ASV_1026	6	32	23	32	34	0	10	6	2	2	1	0	4	7	20	6	31	0	16	4	1	0	1	2		240
ASV_1027	5	9	15	8	13	7	33	24	10	3	4	7	6	7	11	12	8	11	22	13	5	0	2	4		239
ASV_1028	1	0	5	1	4	23	9	6	48	17	2	18	12	0	0	3	2	17	5	2	36	7	8	5		231
ASV_1029	0	0	0	0	0	2	8	10	52	17	4	10	14	0	0	0	0	0	12	5	64	17	8	10		233
ASV_1030	0	0	0	0	0	0	0	59	11	8	3	10	15	2	0	0	0	0	0	81	10	11	11	16		237
ASV_1031	14	14	11	20	35	23	15	10	0	0	0	0	0	10	12	17	18	22	14	5	1	0	0	0		241
ASV_1032	8	11	0	6	9	12	10	18	7	12	4	10	20	9	6	9	9	11	12	5	9	3	13	16		229
ASV_1033	0	0	0	7	8	0	2	8	47	19	5	15	20	0	0	0	0	2	1	3	36	9	22	22		226
ASV_1034	0	0	0	0	102	0	40	12	2	0	0	5	6	0	0	0	0	0	40	17	3	1	5	4		237
ASV_1035	18	10	8	86	11	5	4	1	0	0	0	2	0	11	9	8	57	7	1	0	0	0	0	2		240
ASV_1036	15	25	11	37	5	13	11	4	0	0	1	0	0	15	22	19	27	14	13	4	2	0	0	2		240
ASV_1037	0	6	7	4	48	23	18	23	0	0	0	0	2	8	8	5	3	24	30	25	1	5	0	0		240
ASV_1038	0	0	0	0	0	109	0	0	0	0	0	0	0	2	0	0	0	129	0	0	0	0	0	0		240
ASV_1039	21	39	8	36	7	7	0	0	0	0	0	0	0	25	38	13	29	11	4	0	0	0	0	1		239
ASV_1040	15	3	23	5	2	16	13	14	7	8	5	10	14	10	7	22	11	5	9	12	11	6	3	5		236
ASV_1041	11	20	0	13	65	8	20	15	0	0	0	0	0	10	13	9	7	14	18	11	0	5	0	0		239
ASV_1042	0	7	0	31	32	37	14	16	0	6	0	0	0	0	7	10	29	35	15	0	0	0	0	0		239
ASV_1043	0	0	7	2	9	19	15	28	9	13	4	10	10	0	0	3	0	24	24	18	12	11	7	5		230
ASV_1044	0	0	0	0	0	0	0	0	16	9	8	39	36	0	0	0	0	0	0	0	18	6	43	36		211
ASV_1045	59	29	21	16	3	0	5	0	0	0	0	1	0	43	26	12	12	5	4	0	0	0	0	0		236
ASV_1046	9	3	30	19	0	13	7	16	8	2	5	9	14	5	7	32	11	7	3	9	6	0	7	6		228
ASV_1047	0	3	0	0	0	93	0	17	0	0	0	0	0	7	1	0	0	101	0	14	1	0	0	1		238
ASV_1048	0	0	0	0	0	0	0	0	37	11	7	33	21	0	0	0	0	0	0	0	41	10	28	27		215
ASV_1049	71	29	0	11	5	0	0	4	0	0	0	0	0	76	29	4	8	0	0	0	0	0	0	0		237
ASV_1050	20	15	0	16	40	17	14	0	4	0	0	0	0	12	16	0	36	18	9	0	4	0	10	5		236
ASV_1051	10	6	13	52	42	1	1	4	0	0	0	4	0	13	10	22	45	0	7	2	1	0	2	0		235
ASV_1052	4	12	14	59	29	0	5	1	3	0	0	0	8	8	6	16	48	0	4	0	0	0	8	9		234
ASV_1053	4	2	21	16	3	4	7	5	11	8	6	19	21	4	3	9	4	3	14	0	15	7	16	20		222
ASV_1054	0	29	16	59	33	6	4	3	0	0	0	1	0	1	23	27	27	3	3	1	1	0	0	0		237
ASV_1055	0	0	0	0	6	0	0	16	30	2	9	37	28	0	0	0	0	0	0	13	21	5	24	22		213
ASV_1056	2	3	21	2	0	3	3	0	6	12	22	13	26	2	3	19	9	1	8	0	8	4	21	20		208
ASV_1057	0	3	35	9	0	39	14	5	7	6	0	0	0	0	5	36	6	37	19	6	4	0	0	0		231
ASV_1058	0	0	13	3	2	0	6	8	21	21	5	23	21	0	0	10	3	3	6	7	17	15	14	15		213
ASV_1059	14	7	11	0	4	12	16	5	16	12	4	3	12	14	10	13	4	10	10	3	16	4	15	9		224
ASV_1060	1	0	22	0	0	5	18	5	34	43	0	4	0	0	0	13	0	8	17	0	25	32	8	0		235
ASV_1061	14	4	13	17	5	9	0	3	9	6	5	17	16	7	8	13	21	12	8	0	8	7	10	14		226
ASV_1062	5	8	5	4	4	8	6	2	9	22	5	22	12	8	4	9	4	8	10	5	3	13	24	20		220
ASV_1063	5	49	15	36	6	4	5	3	2	2	0	2	0	5	25	20	38	5	4	1	1	1	0	0		229
ASV_1064	0	33	7	14	111	0	12	5	0	0	0	0	0	0	25	3	8	0	12	4	0	0	0	0		234
ASV_1065	0	0	0	0	0	101	0	5	0	0	0	0	0	0	0	0	0	127	0	1	0	0	0	0		234
ASV_1066	0	0	0	0	0	0	0	5	6	7	15	37	32	0	0	0	0	0	1	8	6	7	47	27		198
ASV_1067	80	27	0	12	0	0	0	0	0	0	0	0	0	76	30	0	8	0	0	0	0	0	0	0		233
ASV_1068	4	2	5	59	19	4	6	30	0	0	0	2	0	1	3	8	45	2	8	31	1	0	2	0		232
ASV_1069	3	0	0	0	11	38	39	31	0	0	0	0	0	3	0	0	0	31	50	27	0	0	0	0		233
ASV_1070	0	0	0	0	0	119	0	0	0	0	0	0	0	0	0	0	0	113	0	0	0	0	0	1		233
ASV_1071	92	26	0	15	0	1	0	0	0	0	0	0	0	70	22	0	5	1	0	0	0	0	0	0		232
ASV_1072	25	17	29	10	12	15	13	2	0	1	0	1	2	18	24	29	7	10	14	2	0	0	0	1		232
ASV_1073	0	0	5	0	5	8	22	57	11	11	3	9	3	2	0	8	0	10	4	41	12	4	6	7		228
ASV_1074	58	33	2	9	0	3	2	0	0	1	1	0	0	61	36	4	11	5	2	0	0	0	0	0		228
ASV_1075	43	53	5	18	0	0	0	0	0	0	0	0	0	47	38	3	24	0	0	0	0	0	0	0		231
ASV_1076	15	7	9	2	0	12	19	26	10	43	0	0	0	18	0	0	0	9	22	10	0	29	0	0		231
ASV_1077	4	14	13	8	23	14	19	24	6	11	0	0	0	8	11	13	5	14	15	19	3	3	4	0		231
ASV_1078	0	0	31	71	15	3	4	0	0	0	0	0	0	0	0	16	86	0	3	0	0	0	0	2		231
ASV_1079	0	0	5	47	15	21	9	3	0	0	9	7	22	6	0	3	36	28	4	7	0	0	2	7		231
ASV_1080	9	18	65	7	2	12	0	1	2	5	0	0	1	7	21	48	2	17	0	1	2	2	2	0		224
ASV_1081	4	14	5	11	13	16	4	0	3	7	2	19	23	4	21	6	15	15	3	2	0	5	12	18		222
ASV_1082	3	8	31	21	2	31	17	6	0	1	1	2	1	3	5	27	18	25	20	5	1	0	1	0		229
ASV_1083	0	0	0	0	0	0	2	0	37	21	11	33	24	0	0	0	0	0	2	3	26	13	14	15		201
ASV_1084	91	23	0	4	0	0	0	0	0	0	0	0	0	80	30	0	0	0	0	0	0	0	0	0		228
ASV_1085	89	26	0	2	0	0	0	0	0	0	0	0	0	80	31	0	0	0	0	0	0	0	0	0		228
ASV_1086	30	8	2	4	0	56	0	4	0	0	1	3	2	40	13	0	5	54	0	4	0	0	0	0		226
ASV_1087	26	15	25	26	15	9	10	0	0	1	0	0	0	28	8	29	17	14	4	0	0	0	0	1		228
ASV_1088	25	34	7	18	15	13	10	8	0	0	0	0	0	20	23	11	17	14	3	10	0	0	0	0		228
ASV_1089	14	18	41	29	1	14	0	0	0	0	0	0	0	16	8	39	27	21	0	0	0	0	0	0		228
ASV_1090	12	13	15	13	8	0	17	4	0	3	9	7	22	13	9	14	7	2	8	6	2	3	9	21		217
ASV_1091	0	0	68	27	0	20	0	5	0	0	0	0	0	3	6	59	15	25	0	0	0	0	0	0		228
ASV_1092	0	0	10	30	14	5	14	20	5	7	0	5	8	0	0	11	19	13	19	12	6	8	6	6		218
ASV_1093	0	0	3	0	9	0	32	8	19	3	13	16	24	0	0	0	0	6	23	4	11	0	24	18		213
ASV_1094	0	0	1	0	12	0	5	4	20	7	7	20	35	0	0	0	0	7	4	3	21	7	22	21		196
ASV_1095	0	0	0	0	0	4	6	10	41	59	0	4	0	0	0	0	0	0	4	0	45	45	7	3		228
ASV_1096	65	55	0	15	0	0	0	0	0	0	0	0	0	55	26	0	11	0	0	0	0	0	0	0		227
ASV_1097	11	4	32	9	0	8	21	10	7	15	0	2	6	11	8	22	1	8	16	5	4	7	10	7		224
ASV_1098	10	6	19	0	2	13	31	11	5	17	0	5	4	10	2	24	4	8	22	12	8	12	2	0		227
ASV_1099	5	5	0	0	0	113	2	1	0	0	0	0	0	0	3	0	0	96	1	0	0	0	1	0		227
ASV_1100	0	59	4	12	36	0	5	3	3	1	0	3	0	5	65	2	15	0	7	2	0	2	0	0		224
ASV_1101	0	0	46	5	0	4	15	8	11	11	1	2	5	0	0	53	5	6	19	4	8	5	11	5		224
ASV_1102	0	0	10	0	0	6	0	0	21	16	6	15	29	2	0	11	4	6	7	3	22	10	16	23		207
ASV_1103	0	0	0	0	0	2	2	0	16	20	6	54	14	0	0	0	0	2	2	5	5	12	24	22		186
ASV_1104	0	0	0	0	0	0	0	0	47	59	0	2	3	0	0	0	0	0	4	0	53	48	5	3		224
ASV_1105	55	38	2	9	6	7	2	3	0	0	0	0	0	66	28	3	3	2	2	0	0	0	0	0		226
ASV_1106	8	12	12	15	10	11	12	9	6	15	4	17	6	10	5	5	11	5	16	0	7	7	5	5		213
ASV_1107	1	0	9	7	21	9	11	7	8	12	4	21	20	0	0	5	5	3	11	3	14	8	20	11		210
ASV_1108	35	11	2	8	1	3	3	5	20	7	5	14	7	30	4	6	0	6	3	2	21	5	10	4		212
ASV_1109	11	18	12	54	11	16	4	2	2	0	0	2	2	7	17	14	27	14	5	5	0	1	0	1		225
ASV_1110	10	18	4	9	78	3	23	2	1	1	2	4	3	11	8	0	13	0	19	3	0	1	3	4		220
ASV_1111	0	0	2	0	0	0	12	2	15	17	9	26	25	0	0	0	0	7	7	5	21	16	17	19		200
ASV_1112	89	23	0	0	0	0	0	0	0	0	0	0	0	75	37	0	0	0	0	0	0	0	0	0		224
ASV_1113	22	29	5	22	20	7	5	4	0	0	0	3	3	27	33	8	16	4	6	1	2	0	1	3		221
ASV_1114	73	33	0	15	2	0	0	0	0	0	0	0	0	74	14	0	12	0	0	0	0	0	0	0		223
ASV_1115	39	47	6	19	5	0	0	0	0	1	0	1	1	45	41	1	11	4	1	0	0	0	1	0		223
ASV_1116	34	44	2	18	10	3	3	1	4	0	3	2	4	29	22	5	16	5	5	2	4	1	2	3		222
ASV_1117	20	8	24	14	8	5	8	4	1	8	4	5	11	14	10	14	10	7	11	0	4	0	11	10		211
ASV_1118	17	31	9	36	26	0	0	0	0	0	0	3	0	37	15	7	39	0	0	0	3	0	0	0		223
ASV_1119	7	28	10	38	20	18	0	0	0	7	0	7	4	10	20	6	19	14	1	0	0	3	0	4		216
ASV_1120	4	11	15	37	44	18	9	3	2	4	0	0	1	2	5	9	24	16	8	2	1	1	2	2		220
ASV_1121	11	4	11	5	0	3	7	5	30	1	2	7	14	14	6	13	11	1	7	1	28	8	9	13		211
ASV_1122	10	2	31	6	0	13	31	9	3	14	0	2	0	5	1	29	9	9	26	10	2	8	0	2		222
ASV_1123	5	2	18	7	13	7	17	5	8	10	9	11	7	0	3	13	0	12	14	5	1	12	24	9		212
ASV_1124	0	2	6	82	10	10	6	0	0	0	0	6	7	0	0	7	69	2	0	0	0	3	6	0		216
ASV_1125	0	0	0	0	0	0	0	0	38	14	7	25	29	0	0	0	0	0	0	0	24	11	22	23		193
ASV_1126	57	29	1	16	0	0	3	0	0	0	0	0	0	60	35	3	15	2	0	0	0	0	0	0		221
ASV_1127	13	37	7	43	26	9	1	0	2	0	0	2	0	8	27	10	29	5	2	0	0	0	0	0		221
ASV_1128	0	0	0	0	0	0	4	0	55	8	5	23	18	0	0	0	0	0	2	2	48	7	12	13		197
ASV_1129	15	12	1	26	26	11	14	6	8	2	0	5	0	6	16	2	22	27	8	0	5	2	1	3		218
ASV_1130	0	0	3	0	0	0	9	3	39	13	8	22	18	0	0	0	0	0	10	5	26	13	22	8		199
ASV_1131	0	0	0	0	0	118	0	0	0	0	0	0	0	0	0	0	0	102	0	0	0	0	0	0		220
ASV_1132	12	27	9	23	24	20	6	5	3	0	0	2	1	10	31	0	22	13	3	6	2	0	0	0		219
ASV_1133	5	13	8	25	11	38	7	0	0	0	3	5	6	6	14	12	20	22	11	1	1	2	4	5		219
ASV_1134	5	0	34	10	9	18	17	13	0	5	0	2	0	4	0	37	11	21	12	16	2	2	0	1		219
ASV_1135	0	0	0	1	16	0	27	8	18	12	2	15	24	0	2	0	0	0	21	15	8	4	18	21		212
ASV_1136	39	44	10	14	0	0	0	0	0	0	0	0	0	50	38	5	15	1	0	0	2	0	0	0		218
ASV_1137	13	35	2	48	28	0	0	0	0	0	0	0	10	7	37	0	30	0	0	0	0	0	0	0		210
ASV_1138	8	4	8	20	46	12	14	23	0	0	0	0	0	9	15	6	14	5	18	15	0	0	0	1		218
ASV_1139	6	6	38	4	7	14	20	15	0	0	0	0	0	6	1	49	6	14	16	16	0	0	0	0		218
ASV_1140	4	8	7	32	25	9	9	4	7	6	6	6	5	9	6	12	21	11	5	1	5	2	6	6		212
ASV_1141	4	2	68	12	5	12	7	1	4	3	1	2	2	4	4	53	8	13	3	0	2	1	1	2		214
ASV_1142	3	0	0	0	0	0	0	2	25	38	7	20	17	4	0	0	0	0	5	4	35	21	17	13		211
ASV_1143	1	0	0	0	0	104	0	0	0	2	1	0	1	2	0	0	0	107	0	0	0	0	0	0		218
ASV_1144	0	0	16	5	1	30	13	26	11	5	2	2	1	0	0	13	3	28	17	17	14	7	1	2		214
ASV_1145	0	0	0	0	19	5	14	15	20	13	1	13	14	0	0	0	1	5	14	12	23	13	13	11		206
ASV_1146	11	9	22	5	5	19	20	10	3	6	2	5	5	12	6	9	10	13	20	10	2	1	0	6		211
ASV_1147	0	0	0	1	3	4	23	21	12	26	0	13	13	0	0	1	0	4	26	4	13	16	11	13		204
ASV_1148	0	0	0	0	8	0	0	0	56	35	7	1	16	0	0	0	0	0	0	0	52	25	9	6		215
ASV_1149	0	0	0	0	4	29	32	40	1	5	0	2	4	0	0	0	0	20	34	37	1	3	0	0		212
ASV_1150	0	0	0	0	0	101	0	1	0	0	0	0	0	0	0	2	0	113	0	0	0	0	0	0		217
ASV_1151	20	8	22	10	11	9	12	15	4	2	0	0	1	11	12	22	9	19	12	11	2	0	1	0		213
ASV_1152	7	15	19	15	13	6	0	5	8	9	3	5	25	0	15	13	0	0	19	0	7	4	0	23		211
ASV_1153	7	10	6	9	31	22	15	12	0	2	0	0	0	5	3	6	9	32	24	18	0	2	0	0		213
ASV_1154	17	9	14	54	23	0	3	0	0	0	4	0	3	17	14	12	31	4	4	1	0	0	1	0		211
ASV_1155	13	46	20	22	0	7	11	0	0	0	0	0	0	13	32	32	6	3	10	0	0	0	0	0		215
ASV_1156	12	2	17	7	6	14	21	9	10	9	7	0	6	2	0	20	5	9	25	7	5	4	4	6		207
ASV_1157	8	15	43	12	4	9	5	9	0	0	0	0	0	11	5	60	16	14	1	3	0	0	0	0		215
ASV_1158	6	17	7	21	17	7	5	0	4	3	6	5	11	14	30	13	23	9	4	0	0	0	6	7		215
ASV_1159	5	10	8	32	1	2	0	0	7	7	3	15	16	7	5	2	30	0	2	0	11	3	7	19		192
ASV_1160	0	0	5	13	2	1	1	2	2	0	7	39	47	0	0	0	1	0	4	4	0	6	25	34		193
ASV_1161	71	14	0	2	0	27	0	0	1	0	0	0	0	70	13	0	0	15	0	0	0	0	1	0		214
ASV_1162	38	33	9	9	8	5	3	0	0	0	0	0	0	25	42	20	12	8	2	0	0	0	0	0		214
ASV_1163	32	29	9	33	4	0	0	0	0	0	0	0	0	26	42	13	25	0	1	0	0	0	0	0		214
ASV_1164	9	11	26	4	3	6	12	4	11	17	3	9	12	21	4	15	2	7	9	0	7	6	5	2		205
ASV_1165	7	8	20	15	3	9	12	3	3	6	4	4	8	10	0	36	11	4	16	5	3	4	8	8		207
ASV_1166	3	15	10	26	69	0	19	5	0	1	2	2	0	6	11	5	14	7	14	4	0	0	0	0		213
ASV_1167	0	0	23	8	14	14	22	21	3	3	0	2	1	0	0	19	21	22	21	10	1	0	5	0		210
ASV_1168	0	0	1	1	3	3	0	2	64	10	3	0	18	0	0	0	0	0	2	2	66	21	6	6		208
ASV_1169	11	8	33	7	14	12	17	4	3	0	0	0	0	10	19	31	9	4	22	4	3	0	0	2		213
ASV_1170	6	6	0	44	13	0	1	7	5	2	5	8	11	0	9	0	43	0	6	6	6	7	6	11		202
ASV_1171	0	0	0	88	31	5	5	0	0	0	0	0	0	0	0	0	76	0	4	3	0	0	0	0		212
ASV_1172	31	44	12	13	2	2	1	0	0	0	0	0	0	40	36	13	14	0	0	0	0	0	2	0		210
ASV_1173	10	5	15	2	16	9	6	50	1	0	0	0	0	12	2	17	4	16	0	44	0	3	0	0		212
ASV_1174	4	4	12	12	26	7	15	9	3	5	0	7	8	5	2	25	7	7	22	9	3	6	4	3		205
ASV_1175	2	7	9	28	55	0	9	5	2	1	0	3	6	4	6	9	30	0	13	0	5	0	8	6		208
ASV_1176	1	0	2	0	0	109	0	0	0	0	0	0	0	0	2	0	0	96	0	2	0	0	0	0		212
ASV_1177	0	0	0	0	0	100	0	0	0	0	0	0	0	0	0	0	0	112	0	0	0	0	0	0		212
ASV_1178	0	0	0	0	0	4	0	4	16	17	13	17	28	0	0	4	0	5	5	1	14	9	23	30		190
ASV_1179	8	10	0	22	38	26	16	7	2	0	0	6	0	5	11	0	19	15	9	7	0	0	0	6		207
ASV_1180	1	0	7	11	0	5	10	33	2	13	4	12	8	4	0	10	8	2	8	27	5	11	9	8		198
ASV_1181	0	0	7	4	7	11	17	7	10	9	8	14	17	0	0	10	0	5	17	8	5	7	14	15		192
ASV_1182	0	0	0	0	1	7	2	0	6	11	16	27	32	0	0	0	2	5	8	2	2	2	31	30		184
ASV_1183	20	10	8	10	25	25	5	15	2	0	0	0	0	17	8	4	9	35	10	6	0	1	0	0		210
ASV_1184	17	18	10	27	23	9	8	0	0	0	0	5	0	9	19	3	29	3	10	0	0	0	14	0		204
ASV_1185	14	11	17	10	25	10	20	11	2	4	1	0	4	7	8	7	11	9	12	13	5	4	2	3		210
ASV_1186	13	13	6	54	29	10	0	4	0	1	0	0	0	9	13	4	36	11	5	2	0	0	0	0		210
ASV_1187	2	12	0	0	52	8	41	35	0	0	0	0	0	0	8	0	0	10	23	19	0	0	0	0		210
ASV_1188	2	0	0	0	0	1	0	0	13	3	16	42	37	0	0	2	0	0	0	0	5	1	43	15		180
ASV_1189	0	0	0	0	0	0	10	7	18	12	4	38	27	0	0	0	0	0	3	4	16	9	15	16		179
ASV_1190	69	24	0	8	0	0	0	0	0	0	0	0	0	70	29	0	9	0	0	0	0	0	0	0		209
ASV_1191	58	18	2	7	17	8	7	6	1	4	1	2	2	26	23	1	7	0	4	6	1	2	1	1		205
ASV_1192	21	39	9	31	5	0	0	0	0	0	0	0	0	28	38	9	27	0	0	2	0	0	0	0		209
ASV_1193	14	20	7	20	2	45	2	0	0	0	0	0	0	12	31	8	12	36	0	0	0	0	0	0		209
ASV_1194	4	7	18	8	18	21	12	14	0	7	0	6	4	2	4	25	17	13	10	8	0	0	3	4		205
ASV_1195	0	0	7	67	8	1	11	0	0	4	0	0	5	0	0	12	67	11	4	1	6	1	0	2		207
ASV_1196	0	0	0	0	0	3	2	4	10	11	10	32	30	0	0	0	0	8	2	0	9	9	26	29		185
ASV_1197	0	0	0	0	0	0	0	20	11	20	5	24	27	0	0	0	0	0	0	25	18	9	14	17		190
ASV_1198	31	16	8	13	7	7	15	11	0	3	0	3	4	27	5	4	6	20	12	9	0	0	0	3		204
ASV_1199	0	24	6	20	53	0	11	7	1	1	3	3	9	0	18	4	15	0	6	5	2	0	4	9		201
ASV_1200	0	18	0	28	30	0	11	0	5	0	0	0	14	4	18	0	29	7	9	0	5	3	6	14		201
ASV_1201	0	0	6	0	0	0	20	4	15	29	6	7	14	0	0	2	0	0	10	7	36	11	17	10		194
ASV_1202	0	0	6	3	10	8	19	47	6	10	6	1	3	0	0	7	0	4	13	29	8	8	6	3		197
ASV_1203	0	0	0	0	24	0	5	0	21	20	4	26	20	0	0	0	0	3	4	0	15	12	16	19		189
ASV_1204	6	3	3	25	1	3	6	11	17	5	1	17	6	1	0	8	25	2	6	6	20	6	9	10		197
ASV_1205	0	0	0	5	10	4	4	0	0	17	0	19	33	4	11	4	4	4	0	0	11	11	13	30		184
ASV_1206	0	0	0	0	2	4	7	17	13	20	11	14	16	0	0	0	0	4	8	11	10	18	10	21		186
ASV_1207	74	29	0	0	2	0	0	0	0	0	0	0	0	63	35	0	3	0	0	0	0	0	0	0		206
ASV_1208	66	35	0	13	0	0	2	0	0	0	0	0	0	60	20	0	10	0	0	0	0	0	0	0		206
ASV_1209	11	16	11	22	28	15	8	4	4	2	0	5	7	9	4	5	18	16	6	3	2	0	2	4		202
ASV_1210	10	15	8	14	29	17	6	7	2	5	2	2	4	8	7	2	11	18	12	6	7	2	0	5		199
ASV_1211	3	8	9	14	5	3	10	4	2	10	5	21	14	0	5	11	12	11	9	1	10	0	9	17		193
ASV_1212	0	0	16	23	5	12	13	11	9	5	3	2	10	0	0	15	26	18	11	5	2	3	10	3		202
ASV_1213	0	0	4	2	13	0	11	24	13	9	2	7	17	0	0	4	2	1	3	39	16	7	14	9		197
ASV_1214	0	0	2	0	1	2	6	15	38	27	5	6	4	0	0	1	0	1	4	9	46	21	6	5		199
ASV_1215	27	23	6	24	18	12	7	1	1	2	0	3	4	2	22	5	24	8	6	0	0	2	0	1		198
ASV_1216	8	5	27	31	6	13	5	0	2	0	2	2	2	7	10	25	24	13	10	0	0	1	8	0		201
ASV_1217	4	14	5	15	21	8	12	9	4	5	0	8	5	4	14	10	23	6	14	5	6	1	3	8		204
ASV_1218	0	0	0	0	0	109	0	0	0	0	0	0	0	0	0	0	0	96	0	0	0	0	0	0		205
ASV_1219	28	27	11	34	4	0	0	0	0	0	0	0	0	27	42	6	25	0	0	0	0	0	0	0		204
ASV_1220	14	35	0	54	26	0	0	0	0	4	0	0	0	0	18	0	23	8	0	0	0	2	0	13		197
ASV_1221	12	6	18	4	6	11	7	10	12	9	4	5	5	8	0	25	2	9	15	8	14	6	3	3		202
ASV_1222	11	8	15	8	38	22	15	7	0	0	0	0	0	11	8	2	13	32	2	10	2	0	0	0		204
ASV_1223	0	11	0	12	80	11	26	8	0	0	0	2	2	2	6	0	7	2	14	6	0	0	8	7		204
ASV_1224	12	7	23	5	4	7	9	6	10	9	3	6	10	5	5	16	3	21	15	4	5	5	5	3		198
ASV_1225	0	0	45	46	28	0	12	6	0	0	0	0	0	0	0	30	33	0	3	0	0	0	0	0		203
ASV_1226	41	17	8	20	10	10	7	5	0	0	0	0	0	23	21	10	15	7	2	5	0	0	1	0		202
ASV_1227	37	37	7	18	6	0	0	0	0	0	0	0	0	37	34	4	18	0	3	1	0	0	0	0		202
ASV_1228	16	25	5	14	29	7	11	8	0	1	0	0	0	12	17	0	18	15	13	7	0	0	0	1		199
ASV_1229	10	8	6	2	3	0	9	0	6	15	6	23	24	1	3	8	8	5	0	0	4	8	15	21		185
ASV_1230	0	0	14	0	3	11	42	29	1	1	0	0	0	0	0	12	1	16	45	25	0	1	0	0		201
ASV_1231	0	0	0	0	0	0	5	66	10	10	0	6	13	0	0	0	0	0	0	58	6	9	6	4		193
ASV_1232	10	14	5	17	45	1	6	9	1	2	0	3	8	12	13	5	14	6	12	1	5	1	3	3		196
ASV_1233	3	6	22	16	4	12	12	4	4	9	2	16	16	4	7	13	4	6	4	2	3	2	10	6		187
ASV_1234	3	24	0	40	45	7	0	0	3	6	0	0	0	8	29	0	28	2	3	0	0	0	0	3		201
ASV_1235	0	0	0	11	76	22	21	7	0	3	0	1	0	0	0	0	11	24	16	9	0	0	0	0		201
ASV_1236	0	0	0	0	0	0	0	0	0	27	13	25	30	0	0	0	0	2	0	0	0	11	34	31		173
ASV_1237	51	61	0	13	0	0	0	0	0	0	0	0	0	23	46	2	4	0	0	0	0	0	0	0		200
ASV_1238	12	21	24	22	21	3	0	3	1	0	0	0	0	25	21	18	20	0	9	0	0	0	0	0		200
ASV_1239	1	0	0	0	2	41	3	0	9	10	1	12	27	0	3	0	0	40	1	3	9	4	11	10		187
ASV_1240	0	7	22	26	4	6	12	14	4	6	0	5	0	10	2	36	11	0	14	10	4	4	3	0		200
ASV_1241	0	0	10	3	8	6	10	53	13	3	3	10	0	0	0	8	0	9	1	25	12	6	5	6		191
ASV_1242	0	0	7	3	0	17	28	8	6	25	1	7	9	0	0	13	0	13	13	14	5	11	12	3		195
ASV_1243	0	0	6	0	0	5	6	15	30	26	3	9	5	1	0	3	0	0	8	9	26	18	9	7		186
ASV_1244	0	0	2	0	7	24	38	26	3	4	1	1	2	0	0	0	0	24	38	30	0	0	0	0		200
ASV_1245	43	22	12	5	1	0	4	0	0	2	0	2	5	60	16	8	7	0	6	0	0	1	0	2		196
ASV_1246	6	4	36	5	8	19	15	22	0	0	0	0	0	5	0	32	8	16	12	11	0	0	0	0		199
ASV_1247	4	7	5	4	16	19	31	15	0	1	0	1	0	6	5	6	4	15	29	28	0	0	1	2		199
ASV_1248	1	2	10	0	7	2	9	46	11	10	2	5	9	0	0	16	5	6	4	32	3	1	8	7		196
ASV_1249	0	0	12	7	4	0	14	25	20	9	2	3	5	0	0	4	1	5	13	39	20	8	3	2		196
ASV_1250	0	0	2	4	2	0	6	18	7	14	12	10	29	1	0	3	8	0	9	18	0	6	13	28		190
ASV_1251	0	0	0	0	13	26	0	0	41	19	3	13	10	0	0	0	0	10	0	5	32	10	6	0		188
ASV_1252	47	37	1	7	2	1	0	1	1	0	0	0	1	53	35	2	8	0	2	0	0	0	0	0		198
ASV_1253	46	24	25	4	0	0	0	0	0	0	0	0	0	46	23	25	5	0	0	0	0	0	0	0		198
ASV_1254	21	11	20	8	28	19	6	1	0	0	0	0	0	28	19	11	6	11	6	3	0	0	0	0		198
ASV_1255	0	26	3	16	69	0	13	0	0	6	2	0	4	5	17	4	10	0	8	1	0	3	3	5		195
ASV_1256	0	0	7	0	0	0	7	5	41	43	0	0	3	0	0	0	0	0	8	10	30	29	6	0		189
ASV_1257	0	0	0	0	0	95	0	0	0	0	0	0	0	0	0	0	0	103	0	0	0	0	0	0		198
ASV_1258	0	0	0	0	0	0	0	4	0	19	9	37	45	1	0	1	0	0	0	0	0	9	27	30		182
ASV_1259	6	10	7	9	26	14	10	42	0	0	0	0	3	5	6	0	9	11	12	21	4	2	0	0		197
ASV_1260	2	0	3	0	39	6	30	22	1	4	1	4	5	0	2	3	2	5	32	19	8	0	3	4		195
ASV_1261	1	8	14	5	7	1	14	0	5	6	6	20	18	3	2	7	9	7	3	3	9	6	12	14		180
ASV_1262	0	4	5	0	0	0	3	3	21	14	6	23	14	0	3	6	0	0	2	2	25	11	25	12		179
ASV_1263	0	0	4	0	2	6	9	1	12	14	8	19	20	0	0	4	0	7	6	6	19	13	19	13		182
ASV_1264	48	37	0	2	0	0	0	0	0	0	0	0	0	69	37	0	3	0	0	0	0	0	0	0		196
ASV_1265	31	26	16	16	6	7	0	0	0	0	0	0	0	36	21	12	23	0	0	0	0	0	2	0		196
ASV_1266	4	0	0	9	0	82	0	5	0	0	0	0	3	3	0	0	10	73	0	7	0	0	0	0		196
ASV_1267	0	0	0	0	0	0	0	1	26	16	10	25	27	0	0	0	0	0	0	0	21	16	14	20		176
ASV_1268	11	14	9	45	15	6	7	5	0	1	0	1	0	12	8	7	34	5	14	1	0	0	0	0		195
ASV_1269	10	27	0	0	13	5	2	5	14	11	2	9	11	6	19	5	0	0	4	5	27	7	5	2		189
ASV_1270	9	7	15	0	0	3	10	3	5	14	8	13	14	8	1	18	4	5	18	0	6	6	13	12		192
ASV_1271	1	4	3	8	29	27	26	24	1	0	0	0	1	1	2	4	6	33	14	11	0	0	0	0		195
ASV_1272	0	35	26	31	9	0	0	0	2	3	0	0	0	0	26	26	24	4	7	2	0	0	0	0		195
ASV_1273	0	9	27	14	0	16	0	0	10	8	0	9	0	9	3	27	8	15	0	1	11	7	9	4		187
ASV_1274	0	4	0	7	99	8	23	4	6	4	0	2	2	0	0	0	7	12	4	6	2	0	5	0		195
ASV_1275	0	0	0	0	4	1	2	3	11	5	13	26	29	0	0	0	0	0	0	2	13	10	24	27		170
ASV_1276	43	45	3	8	0	0	2	0	0	0	0	0	0	35	46	4	5	0	2	0	0	0	1	0		194
ASV_1277	42	18	17	13	4	12	7	0	0	0	0	0	0	33	7	17	13	9	1	0	0	1	0	0		194
ASV_1278	10	7	8	21	23	30	6	3	0	0	0	0	0	8	10	7	14	34	8	5	0	0	0	0		194
ASV_1279	8	12	25	30	16	15	7	0	0	0	0	4	2	0	4	19	21	13	8	3	0	2	0	2		191
ASV_1280	3	0	0	6	75	0	14	2	7	0	4	11	16	4	4	0	0	0	13	0	2	0	9	12		182
ASV_1281	0	5	7	15	31	24	12	20	3	0	0	5	0	0	0	10	5	9	20	19	0	3	0	0		188
ASV_1282	0	4	7	68	0	12	6	0	2	0	0	0	9	0	3	8	53	10	5	0	0	1	1	5		194
ASV_1283	0	3	11	0	0	12	25	24	0	37	0	0	0	9	0	2	0	0	25	21	6	17	2	0		194
ASV_1284	0	0	0	0	16	21	30	46	3	3	0	0	0	0	0	1	2	14	25	32	0	1	0	0		194
ASV_1285	0	0	0	0	0	0	0	38	0	43	0	0	0	61	32	0	0	9	0	0	10	0	0	1		194
ASV_1286	0	0	0	0	0	0	0	0	35	54	0	22	0	0	0	1	0	0	0	2	35	11	22	12		194
ASV_1287	0	0	0	0	0	0	0	0	19	38	13	10	5	0	0	0	0	0	0	0	26	26	33	9		179
ASV_1288	11	12	21	1	7	8	18	3	9	6	3	2	5	14	9	13	7	5	12	8	3	4	3	6		190
ASV_1289	49	18	6	9	12	5	6	5	3	0	0	0	0	37	16	3	4	1	8	9	1	0	0	0		192
ASV_1290	10	33	5	5	6	5	1	0	16	13	0	5	7	13	26	0	0	8	1	2	10	7	7	5		185
ASV_1291	6	5	20	9	1	8	17	8	7	7	0	2	6	9	5	27	7	9	20	5	4	3	2	5		192
ASV_1292	6	8	10	16	7	5	22	6	7	14	5	7	5	2	2	5	7	0	16	0	5	9	10	8		182
ASV_1293	4	12	3	25	20	18	4	0	6	0	2	0	6	15	15	0	20	22	3	7	3	0	0	7		192
ASV_1294	0	0	0	0	107	0	23	8	4	0	0	5	0	0	0	0	0	0	27	8	4	0	3	0		189
ASV_1295	0	0	0	0	0	98	0	0	0	0	0	0	0	0	0	0	0	94	0	0	0	0	0	0		192
ASV_1296	0	0	0	0	0	0	0	0	26	24	11	14	20	0	0	0	0	0	0	0	28	8	33	11		175
ASV_1297	21	26	15	38	6	1	1	0	0	0	0	0	0	23	18	13	22	2	5	0	0	0	0	0		191
ASV_1298	16	0	19	0	1	5	13	3	14	15	5	8	9	11	2	14	12	7	4	4	6	10	5	2		185
ASV_1299	5	4	11	1	2	8	8	3	10	5	9	18	13	4	6	7	2	4	9	4	6	8	19	14		180
ASV_1300	3	3	14	13	27	16	28	9	0	0	0	1	0	0	3	18	15	10	20	10	0	0	0	1		191
ASV_1301	0	0	3	0	1	1	15	13	17	33	3	2	10	0	0	0	0	0	18	16	22	15	9	4		182
ASV_1302	0	0	0	0	39	31	20	33	0	0	8	0	4	0	0	0	0	22	13	21	0	0	0	0		191
ASV_1303	0	0	0	0	12	13	32	20	0	3	0	6	10	0	0	0	0	21	39	18	0	1	10	6		191
ASV_1304	25	14	22	7	3	1	6	10	0	0	0	0	1	29	12	30	6	0	10	14	0	0	0	0		190
ASV_1305	16	5	21	31	0	0	5	0	11	2	0	13	0	11	12	0	30	10	17	0	0	0	0	6		190
ASV_1306	4	8	28	7	8	22	10	10	0	7	3	2	7	6	6	16	2	6	13	10	4	0	7	4		190
ASV_1307	4	3	14	8	3	7	16	3	4	18	0	12	9	0	6	14	6	5	15	6	4	5	10	9		181
ASV_1308	3	2	5	4	38	20	26	22	0	0	0	0	0	2	1	1	0	16	21	27	1	1	0	0		190
ASV_1309	1	0	19	4	14	7	16	16	4	5	2	2	5	4	7	22	3	11	16	12	11	1	2	4		188
ASV_1310	0	20	0	28	12	23	0	0	0	0	0	0	14	13	25	0	31	7	5	0	0	0	0	5		183
ASV_1311	37	36	11	5	8	0	4	0	0	0	0	0	0	48	25	12	3	0	0	0	0	0	0	0		189
ASV_1312	14	7	2	27	21	25	9	4	1	1	0	0	1	14	10	3	12	24	5	2	2	4	1	0		189
ASV_1313	4	6	10	20	19	21	13	11	0	0	0	0	0	2	2	5	12	30	17	12	0	2	1	2		189
ASV_1314	0	0	0	0	0	3	0	2	14	12	12	22	18	0	0	0	0	0	3	5	18	15	24	17		165
ASV_1315	0	0	0	0	0	0	0	0	40	0	0	28	23	0	0	0	0	0	0	0	44	0	19	17		171
ASV_1316	17	9	4	14	27	20	12	15	4	0	0	0	0	11	6	1	10	14	9	14	1	0	0	0		188
ASV_1317	12	23	26	9	3	7	8	4	5	0	0	0	0	18	11	31	9	8	5	3	0	1	3	2		188
ASV_1318	6	20	3	14	26	16	11	10	0	0	0	0	3	5	17	9	17	8	6	1	0	4	2	0		178
ASV_1319	0	0	0	0	15	1	13	57	10	3	1	3	2	0	0	0	0	3	17	55	6	0	2	0		188
ASV_1320	0	0	0	0	1	0	1	3	20	13	3	24	14	0	0	0	0	0	1	4	23	12	24	25		168
ASV_1321	56	37	0	3	0	0	0	0	0	0	0	0	0	58	27	1	5	0	0	0	0	0	0	0		187
ASV_1322	9	0	0	10	10	52	0	0	0	0	0	0	0	0	0	5	13	72	7	6	0	0	3	0		187
ASV_1323	4	0	14	4	0	11	15	10	5	16	8	8	13	7	0	6	5	8	10	5	11	9	4	5		178
ASV_1324	0	0	1	0	0	0	0	47	6	10	8	10	9	0	0	0	0	1	0	59	7	2	10	6		176
ASV_1325	36	38	13	17	8	0	0	0	0	0	0	0	0	34	30	0	10	0	0	0	0	0	0	0		186
ASV_1326	11	10	0	0	0	0	0	0	3	18	3	22	10	10	9	0	0	0	0	0	5	15	22	23		161
ASV_1327	8	6	11	6	1	4	7	3	5	7	10	9	22	5	4	13	6	1	5	0	5	7	16	15		176
ASV_1328	8	7	5	1	0	10	27	32	5	14	0	0	0	20	0	0	0	10	26	14	0	7	0	0		186
ASV_1329	2	17	2	56	4	18	4	1	0	1	0	0	1	5	13	2	39	15	3	0	0	0	0	3		186
ASV_1330	0	0	39	31	20	0	7	3	0	0	0	0	0	0	0	30	48	4	4	0	0	0	0	0		186
ASV_1331	0	0	1	0	6	3	6	0	7	6	5	28	39	0	0	0	0	0	3	0	9	8	21	34		176
ASV_1332	55	44	0	3	0	0	0	0	0	0	0	0	0	46	31	3	3	0	0	0	0	0	0	0		185
ASV_1333	11	18	1	2	34	12	13	10	2	3	0	3	3	9	17	6	5	12	8	6	2	1	3	1		182
ASV_1334	1	0	0	0	5	3	21	34	16	17	2	6	5	0	0	0	0	2	9	18	7	13	12	2		173
ASV_1335	0	48	9	25	18	0	7	0	0	0	1	0	1	0	27	7	19	0	9	4	3	0	4	0		182
ASV_1336	0	0	21	20	12	15	11	2	6	6	1	4	6	0	0	17	12	9	14	7	6	0	6	2		177
ASV_1337	0	0	6	0	0	2	0	3	0	5	9	35	34	0	0	6	1	4	0	5	0	0	20	26		156
ASV_1338	0	0	0	0	1	2	1	0	21	52	8	18	8	0	0	0	0	1	2	4	14	26	14	4		176
ASV_1339	0	0	0	0	0	0	0	0	13	11	6	27	30	0	0	0	0	0	0	0	11	11	26	20		155
ASV_1340	0	0	0	1	4	0	3	63	5	5	0	8	12	0	0	0	0	0	2	49	6	5	7	9		179
ASV_1341	0	0	0	0	10	3	16	19	13	9	4	12	13	0	0	0	0	0	12	10	30	9	7	6		173
ASV_1342	0	0	0	0	9	8	20	49	8	7	0	1	0	0	0	1	0	6	23	40	11	1	0	0		184
ASV_1343	20	25	11	36	5	5	1	0	0	0	0	1	0	17	18	11	27	4	1	1	0	0	0	0		183
ASV_1344	20	17	51	18	1	7	0	0	0	0	0	0	0	13	10	32	9	4	1	0	0	0	0	0		183
ASV_1345	17	21	8	13	15	7	2	2	2	0	2	8	4	16	12	11	11	13	0	2	2	2	6	3		179
ASV_1346	0	0	0	0	83	0	14	1	4	3	0	12	18	0	0	0	0	0	12	5	0	0	11	7		170
ASV_1347	0	0	0	0	0	0	12	5	27	54	0	3	5	0	0	0	0	0	11	2	22	38	3	0		182
ASV_1348	77	12	0	2	0	0	1	3	0	0	0	0	0	62	22	0	3	0	0	0	0	0	0	0		182
ASV_1349	17	16	0	24	9	16	0	0	0	5	0	10	15	0	15	7	30	15	0	0	0	3	0	0		182
ASV_1350	9	20	4	10	14	16	16	12	0	3	0	0	1	13	8	7	9	12	12	12	0	0	0	0		178
ASV_1351	2	9	26	25	11	17	9	1	0	0	0	0	0	3	6	24	13	18	15	0	1	0	1	1		182
ASV_1352	0	4	0	0	16	6	19	13	16	6	1	9	8	0	0	0	0	8	18	11	12	2	6	12		167
ASV_1353	0	0	0	0	7	31	43	27	0	0	0	0	0	0	0	4	0	18	29	23	0	0	0	0		182
ASV_1354	0	0	0	0	1	82	0	1	0	0	0	0	0	0	0	0	0	98	0	0	0	0	0	0		182
ASV_1355	8	4	0	40	4	1	3	3	12	8	5	6	3	5	5	3	29	0	1	1	13	4	8	4		170
ASV_1356	5	4	8	8	12	15	21	15	5	0	4	4	0	0	6	15	13	9	14	11	1	0	0	6		176
ASV_1357	1	0	26	0	0	4	4	0	13	20	0	13	7	1	0	32	1	0	5	3	18	8	9	7		172
ASV_1358	0	14	3	8	39	5	11	15	4	0	0	2	2	5	13	4	12	8	16	6	6	0	5	2		180
ASV_1359	0	0	5	41	25	26	15	4	0	0	0	3	1	0	2	5	18	17	10	6	0	0	1	0		179
ASV_1360	0	0	0	0	3	83	0	0	0	0	0	0	0	0	0	0	0	92	0	3	0	0	0	0		181
ASV_1361	0	0	0	0	0	23	16	39	6	0	0	0	0	0	0	5	0	24	25	42	0	0	0	0		180
ASV_1362	22	19	17	12	2	9	8	2	2	4	0	2	0	14	19	15	14	7	0	1	0	0	4	3		176
ASV_1363	3	4	33	8	0	9	11	8	7	9	0	2	7	2	0	25	2	11	14	5	11	5	1	1		178
ASV_1364	0	0	77	10	0	13	0	0	0	0	0	0	0	0	0	68	0	0	11	0	0	0	0	0		179
ASV_1365	0	0	0	0	0	78	0	0	0	0	0	0	0	0	0	0	0	101	0	0	0	0	0	0		179
ASV_1366	60	43	1	8	0	0	0	0	0	0	0	0	0	37	24	1	4	0	0	0	0	0	0	0		178
ASV_1367	55	34	0	3	0	1	1	0	0	0	0	0	0	57	24	1	0	2	0	0	0	0	0	0		178
ASV_1368	31	26	11	16	5	0	0	0	0	0	0	0	0	40	25	8	16	0	0	0	0	0	0	0		178
ASV_1369	11	11	8	16	28	14	10	9	4	2	0	0	4	4	8	5	6	12	12	5	0	4	0	2		175
ASV_1370	8	4	31	1	0	9	14	7	6	15	2	3	1	6	6	20	4	9	9	5	8	6	0	4		178
ASV_1371	6	4	6	8	9	6	36	8	3	4	2	0	1	7	4	4	3	13	20	17	5	4	1	4		175
ASV_1372	0	9	4	7	27	0	0	0	7	3	3	17	24	7	9	5	3	0	0	0	4	5	13	17		164
ASV_1373	0	7	0	0	34	19	24	22	0	0	0	0	0	0	3	2	6	19	22	18	0	0	0	0		176
ASV_1374	0	4	4	41	13	5	4	9	4	3	2	7	2	4	0	0	40	8	0	5	5	3	0	6		169
ASV_1375	0	0	34	51	6	8	3	2	0	0	0	2	0	0	0	30	30	7	2	0	2	0	0	1		178
ASV_1376	0	0	2	0	0	0	0	2	29	6	0	26	22	0	0	0	0	0	4	0	36	1	8	19		155
ASV_1377	0	0	0	0	5	13	12	6	18	13	5	8	12	0	0	0	0	17	4	0	12	8	13	20		166
ASV_1378	0	0	0	0	0	0	6	2	9	12	16	16	28	0	0	0	0	0	6	4	11	13	22	13		158
ASV_1379	58	19	0	3	0	4	0	0	0	1	0	0	0	64	12	0	5	3	3	0	0	0	0	4		176
ASV_1380	48	4	0	12	0	4	6	12	5	3	0	0	0	45	10	7	0	10	0	11	0	0	0	0		177
ASV_1381	19	17	7	19	26	5	7	3	0	3	0	1	0	13	26	4	9	7	7	1	3	0	0	0		177
ASV_1382	8	23	26	35	2	6	2	0	0	0	0	0	0	4	17	19	26	5	3	0	0	0	0	1		177
ASV_1383	0	7	7	11	57	9	18	8	1	0	0	0	2	0	0	8	6	12	17	7	3	0	3	1		177
ASV_1384	0	0	1	1	7	15	4	16	6	10	2	13	13	0	0	0	0	23	7	13	7	5	19	12		174
ASV_1385	6	0	35	10	0	4	6	9	3	21	0	6	2	4	3	23	4	10	4	5	5	8	2	1		171
ASV_1386	0	23	4	27	28	2	14	5	1	0	0	0	1	0	25	5	14	0	14	8	0	0	3	2		176
ASV_1387	0	0	48	30	34	3	3	0	0	0	0	0	0	0	0	34	16	0	6	0	1	1	0	0		176
ASV_1388	0	0	1	0	0	82	0	0	0	1	0	0	0	3	0	0	0	89	0	0	0	0	0	0		176
ASV_1389	0	0	0	0	0	57	14	7	1	1	0	0	2	0	0	0	0	73	14	6	0	1	0	0		176
ASV_1390	12	21	0	35	9	9	6	0	0	1	0	7	3	6	21	5	25	12	0	1	0	0	2	0		175
ASV_1391	11	6	12	0	15	24	12	12	0	0	0	0	4	0	8	11	8	27	14	11	0	0	0	0		175
ASV_1392	10	11	11	0	8	4	5	13	8	7	0	6	16	7	9	6	5	3	0	11	2	0	12	14		168
ASV_1393	5	8	3	2	4	17	16	30	3	0	0	0	0	9	0	11	7	28	18	13	0	1	0	0		175
ASV_1394	0	2	2	1	3	14	3	1	10	8	7	14	22	2	1	1	0	8	5	2	5	4	24	14		153
ASV_1395	0	0	0	0	0	0	0	0	0	95	0	4	5	0	0	0	0	0	0	0	0	61	7	0		172
ASV_1396	42	29	12	10	0	1	0	2	0	0	0	0	0	34	26	11	4	3	0	0	0	0	0	0		174
ASV_1397	12	16	0	14	31	12	7	16	0	0	0	0	0	14	14	5	4	12	8	5	0	2	0	0		172
ASV_1398	1	2	12	4	0	0	4	0	7	9	12	11	23	2	0	12	8	6	8	1	12	7	15	13		169
ASV_1399	0	0	14	0	1	44	3	16	7	6	0	2	0	0	0	16	1	45	9	8	0	0	0	1		173
ASV_1400	0	0	0	0	2	0	0	4	13	15	5	19	26	0	0	0	1	2	3	5	13	6	22	13		149
ASV_1401	16	12	0	29	18	11	13	0	0	0	0	0	0	4	15	0	15	16	5	0	0	0	11	8		173
ASV_1402	16	7	34	30	4	0	0	0	1	0	0	0	0	14	5	23	32	3	0	2	2	0	0	0		173
ASV_1403	11	7	27	40	7	4	4	1	0	0	0	0	0	2	4	12	39	7	5	0	0	0	0	3		173
ASV_1404	9	17	4	13	17	4	2	4	0	0	4	8	6	16	14	2	12	3	6	0	3	1	9	5		159
ASV_1405	8	14	14	12	23	9	17	10	0	0	0	2	0	16	9	0	17	10	7	5	0	0	0	0		173
ASV_1406	7	7	5	10	39	5	20	7	1	2	1	0	0	5	17	2	6	12	15	10	2	0	0	0		173
ASV_1407	2	7	8	31	11	2	11	4	0	6	0	0	7	2	7	9	43	0	6	0	0	0	5	8		169
ASV_1408	1	4	15	11	67	5	17	4	0	0	0	0	0	1	5	16	9	2	14	0	0	0	0	2		173
ASV_1409	14	5	8	9	14	15	7	9	0	4	0	3	0	21	14	20	1	11	5	2	4	0	0	0		166
ASV_1410	10	5	12	27	6	8	5	21	3	0	0	2	0	6	14	12	12	9	1	16	1	0	0	0		170
ASV_1411	1	8	14	39	23	1	7	0	2	2	2	4	7	2	3	6	33	0	5	0	0	0	3	6		168
ASV_1412	0	0	0	0	0	1	4	2	13	11	8	23	18	0	0	0	0	0	1	0	8	9	25	31		154
ASV_1413	7	8	14	8	9	4	8	0	10	7	4	3	8	8	9	20	10	10	4	6	0	4	3	7		171
ASV_1414	0	0	4	0	17	20	27	30	0	3	0	0	0	0	0	6	0	18	24	22	0	0	0	0		171
ASV_1415	0	0	0	0	2	4	5	4	11	3	5	27	20	0	0	1	0	0	4	3	11	1	25	28		154
ASV_1416	0	0	0	0	0	0	0	0	22	13	2	31	24	2	0	0	0	0	0	0	20	7	14	18		153
ASV_1417	0	0	0	0	0	0	0	0	6	8	9	40	24	0	0	0	0	0	0	0	12	6	21	18		144
ASV_1418	15	10	3	17	15	10	6	2	4	2	1	5	5	8	11	4	17	10	7	0	3	3	2	5		165
ASV_1419	15	6	29	3	3	8	14	5	0	5	2	2	0	12	13	20	3	9	13	7	0	0	0	1		170
ASV_1420	8	0	4	0	16	19	26	24	0	0	0	0	0	7	9	0	0	11	23	23	0	0	0	0		170
ASV_1421	3	0	0	7	3	1	10	0	9	11	0	13	17	9	12	4	5	5	14	0	9	5	7	16		160
ASV_1422	0	11	6	15	26	17	5	4	3	4	1	4	0	0	15	4	15	13	5	4	4	1	8	0		165
ASV_1423	0	0	18	8	8	10	12	22	7	7	0	3	3	0	0	9	4	8	13	10	2	4	7	10		165
ASV_1424	0	0	0	1	0	84	0	0	0	0	0	0	0	10	1	0	0	74	0	0	0	0	0	0		170
ASV_1425	59	25	2	6	0	0	0	0	0	0	0	0	0	48	23	1	5	0	0	0	0	0	0	0		169
ASV_1426	30	24	0	8	14	5	15	7	0	0	0	1	0	13	9	3	12	8	11	2	1	1	0	3		167
ASV_1427	18	11	3	13	12	5	7	0	6	1	1	2	5	9	16	10	12	5	4	0	8	3	4	3		158
ASV_1428	11	0	18	5	7	10	8	20	7	12	0	0	2	1	3	20	4	13	10	8	6	0	0	0		165
ASV_1429	6	4	38	31	0	10	0	10	4	0	0	4	0	3	4	9	27	13	0	0	0	0	6	0		169
ASV_1430	4	0	27	12	0	6	23	0	0	11	0	3	5	13	1	24	5	9	16	3	0	1	3	1		167
ASV_1431	4	5	0	0	0	78	0	0	0	0	0	0	0	3	0	0	2	77	0	0	0	0	0	0		169
ASV_1432	3	15	20	30	5	10	3	7	0	0	0	0	3	11	9	18	17	7	0	3	0	0	4	4		169
ASV_1433	1	5	4	11	0	7	3	0	5	12	2	13	22	4	1	7	9	4	5	1	5	4	20	12		157
ASV_1434	38	21	7	7	9	0	6	3	0	0	0	0	0	31	20	6	10	0	4	5	0	0	1	0		168
ASV_1435	33	13	4	9	0	0	0	0	7	8	0	4	5	19	19	8	7	2	0	0	4	7	8	6		163
ASV_1436	24	39	0	43	17	13	0	0	3	0	0	0	10	19	0	0	0	0	0	0	0	0	0	0		168
ASV_1437	18	6	6	18	12	17	3	5	0	0	3	0	0	19	8	10	19	17	5	0	0	2	0	0		168
ASV_1438	13	15	4	18	47	4	6	6	0	0	0	2	4	11	6	4	6	4	10	2	2	0	2	0		166
ASV_1439	13	5	0	0	0	69	0	0	0	0	0	0	0	10	5	0	0	66	0	0	0	0	0	0		168
ASV_1440	11	8	7	4	10	8	25	13	0	3	0	0	1	5	10	8	6	13	18	17	0	1	0	0		168
ASV_1441	10	24	7	28	26	6	0	0	0	2	0	2	9	7	16	0	13	2	8	0	0	0	1	4		165
ASV_1442	10	7	14	12	19	13	16	7	0	6	0	0	2	8	0	12	11	5	13	7	6	0	0	0		168
ASV_1443	6	2	37	45	0	0	0	0	0	0	0	0	0	3	6	34	35	0	0	0	0	0	0	0		168
ASV_1444	0	1	3	1	13	1	1	3	9	12	5	24	19	1	0	0	2	6	1	3	5	9	16	18		153
ASV_1445	0	0	2	0	2	0	18	0	25	16	0	7	9	0	0	3	0	4	11	8	28	13	4	5		155
ASV_1446	0	0	0	0	104	0	9	9	5	3	2	0	0	0	0	0	0	0	14	6	6	0	3	7		168
ASV_1447	19	10	7	13	25	0	0	3	0	0	0	1	22	9	29	8	21	0	0	0	0	0	0	0		167
ASV_1448	7	25	6	21	11	1	1	1	0	0	3	3	0	16	30	10	20	2	1	0	0	0	0	7		165
ASV_1449	7	20	5	13	22	1	4	2	1	3	3	5	10	4	9	4	15	5	2	3	4	0	9	8		159
ASV_1450	5	6	9	54	7	4	4	3	1	0	0	0	0	5	7	10	45	5	2	0	0	0	0	0		167
ASV_1451	2	0	6	7	30	14	21	11	3	0	1	0	4	0	4	5	6	16	23	4	4	0	0	3		164
ASV_1452	0	0	5	2	0	2	17	0	17	21	0	19	15	0	0	0	0	0	7	3	12	11	19	10		160
ASV_1453	0	0	0	0	0	0	0	0	0	22	0	25	15	0	0	0	0	0	0	0	21	0	41	17		141
ASV_1454	25	14	2	9	9	5	4	0	2	1	0	8	11	16	8	5	9	9	0	2	0	5	3	11		158
ASV_1455	15	10	34	11	1	2	2	0	0	0	0	0	0	19	15	40	10	2	0	5	0	0	0	0		166
ASV_1456	6	14	12	24	10	11	3	2	2	0	0	0	0	11	28	7	18	15	3	0	0	0	0	0		166
ASV_1457	5	8	3	26	17	17	5	5	0	0	0	0	2	3	7	10	21	13	8	7	0	0	4	3		164
ASV_1458	4	8	4	7	15	5	12	3	4	5	9	13	9	4	7	2	6	10	4	4	5	7	10	5		162
ASV_1459	4	5	1	4	9	11	9	53	0	0	0	0	0	2	2	4	0	12	5	42	2	1	0	0		166
ASV_1460	3	17	19	27	7	9	4	0	0	2	0	2	0	8	20	9	13	13	4	4	3	0	0	0		164
ASV_1461	0	9	10	7	15	0	3	27	4	5	0	0	2	0	17	11	7	5	12	26	5	0	1	0		166
ASV_1462	0	2	2	2	0	5	13	8	2	3	2	17	22	0	3	2	1	7	17	2	3	3	16	20		152
ASV_1463	0	0	30	15	24	7	15	13	0	0	0	0	0	0	0	41	5	2	7	7	0	0	0	0		166
ASV_1464	9	20	7	11	21	5	0	0	0	0	0	0	0	17	20	5	23	16	6	3	0	1	0	1		165
ASV_1465	9	6	12	9	4	3	11	1	3	6	4	5	7	5	6	7	6	9	13	7	3	2	16	5		159
ASV_1466	5	15	4	17	27	16	14	9	0	1	0	1	0	5	5	0	17	14	7	4	0	4	0	0		165
ASV_1467	0	31	9	35	11	0	8	0	0	0	0	0	6	0	32	0	33	0	0	0	0	0	0	0		165
ASV_1468	0	10	6	22	19	23	13	4	0	0	0	0	0	8	15	4	13	24	0	0	0	2	2	0		165
ASV_1469	0	8	3	9	42	18	15	14	1	0	0	0	2	0	6	4	3	12	19	9	0	0	0	0		165
ASV_1470	0	3	5	6	16	13	25	15	0	2	0	3	0	0	0	7	0	18	21	14	3	4	1	3		159
ASV_1471	0	0	0	0	0	3	0	13	19	18	5	18	15	0	0	0	0	0	0	15	7	6	15	13		147
ASV_1472	0	0	0	0	0	0	0	0	18	65	4	0	2	0	0	0	0	0	0	2	20	48	4	1		164
ASV_1473	52	24	0	0	0	0	0	0	0	0	0	0	0	64	22	2	0	0	0	0	0	0	0	0		164
ASV_1474	38	42	0	8	0	0	0	0	0	0	0	0	0	36	40	0	0	0	0	0	0	0	0	0		164
ASV_1475	31	5	3	1	0	3	9	23	0	21	0	0	0	11	8	5	0	3	14	20	0	7	0	0		164
ASV_1476	21	19	30	12	3	0	2	2	0	0	0	0	1	18	12	21	18	0	0	5	0	0	0	0		164
ASV_1477	3	6	24	13	16	9	6	2	4	0	0	0	0	13	8	22	7	4	15	3	4	0	0	5		164
ASV_1478	0	0	6	4	0	10	10	19	9	6	7	9	4	0	0	11	5	8	8	11	13	3	9	3		155
ASV_1479	0	0	3	7	47	11	22	22	0	1	0	1	4	0	0	0	8	10	17	8	0	0	2	0		163
ASV_1480	0	0	0	41	35	9	8	3	0	2	0	0	0	0	4	2	37	3	3	5	2	0	3	4		161
ASV_1481	29	12	2	0	0	4	10	8	3	1	5	2	2	34	10	2	0	8	9	4	4	6	0	4		159
ASV_1482	8	4	13	12	8	15	9	3	0	5	2	5	7	8	12	7	16	14	6	4	0	0	3	0		161
ASV_1483	6	20	3	19	17	10	0	0	0	1	0	0	2	10	25	6	16	11	6	0	0	0	5	0		157
ASV_1484	3	1	6	2	10	17	23	33	2	1	0	0	0	4	0	6	5	17	15	18	0	0	0	0		163
ASV_1485	1	5	14	9	2	11	6	1	6	8	7	3	13	6	7	11	8	5	5	3	6	4	8	6		155
ASV_1486	0	2	0	7	50	5	5	4	7	3	0	0	9	2	4	6	7	6	15	5	6	2	3	7		155
ASV_1487	0	0	0	0	0	69	0	0	0	0	0	0	1	0	0	2	2	86	1	2	0	0	0	0		163
ASV_1488	0	0	0	0	0	0	0	0	9	8	11	21	30	0	0	0	0	0	0	0	15	2	26	21		143
ASV_1489	5	10	6	5	0	6	6	1	5	0	0	15	20	9	11	8	0	6	9	2	0	5	9	16		154
ASV_1490	3	10	3	4	12	30	18	17	2	0	0	3	0	2	5	6	0	28	10	9	0	0	0	0		162
ASV_1491	1	0	2	1	1	0	15	7	7	31	3	9	7	0	0	4	0	4	9	11	11	12	6	9		150
ASV_1492	0	18	0	32	33	14	0	0	0	0	0	0	0	0	0	0	26	24	2	0	5	0	0	0		154
ASV_1493	0	0	0	0	2	2	9	42	4	4	1	10	6	0	0	0	0	5	4	30	7	5	11	11		153
ASV_1494	63	24	0	2	0	0	0	0	0	0	0	0	0	48	22	0	2	0	0	0	0	0	0	0		161
ASV_1495	33	11	0	5	0	0	0	6	0	0	0	2	0	71	25	6	2	0	0	0	0	0	0	0		161
ASV_1496	20	24	5	25	3	0	0	0	0	0	0	0	0	19	34	10	20	0	0	1	0	0	0	0		161
ASV_1497	14	27	19	18	16	10	0	0	0	0	0	0	0	9	13	19	16	0	0	0	0	0	0	0		161
ASV_1498	11	0	0	36	23	6	0	0	0	2	0	2	4	12	13	6	29	7	5	0	2	0	0	3		161
ASV_1499	1	0	0	0	1	0	2	1	19	13	6	16	29	0	0	0	0	0	0	0	20	6	19	15		148
ASV_1500	0	0	0	0	3	6	48	29	0	0	0	0	0	0	0	0	0	7	47	21	0	0	0	0		161
ASV_1501	0	0	0	0	0	79	0	0	0	0	0	0	0	0	0	0	0	82	0	0	0	0	0	0		161
ASV_1502	8	21	1	2	9	3	5	1	17	13	2	8	3	6	15	0	5	3	0	0	19	4	2	12		159
ASV_1503	4	8	15	25	14	11	8	6	0	0	0	0	0	4	9	18	15	4	10	8	0	1	0	0		160
ASV_1504	3	15	1	38	14	10	2	1	2	0	0	2	0	3	11	2	38	7	1	5	3	2	0	0		160
ASV_1505	1	1	22	7	2	11	8	23	2	4	0	2	0	1	0	20	7	7	10	24	1	4	1	0		158
ASV_1506	1	6	5	2	33	3	14	1	3	1	2	10	15	0	3	2	5	3	17	2	1	1	13	7		150
ASV_1507	0	0	0	0	0	0	3	47	4	11	4	10	6	0	0	0	0	1	5	40	8	7	5	4		155
ASV_1508	16	5	36	11	0	7	4	0	0	1	0	0	0	25	13	27	8	0	2	2	0	2	0	0		159
ASV_1509	5	2	10	17	26	16	12	15	0	0	0	0	0	4	3	7	10	12	10	9	1	0	0	0		159
ASV_1510	3	4	0	25	22	14	0	0	0	0	0	7	14	2	10	9	25	4	6	0	0	3	1	0		149
ASV_1511	10	6	11	7	6	17	4	4	6	13	3	4	7	8	6	9	4	4	12	8	0	4	2	1		156
ASV_1512	7	15	9	19	9	9	4	0	4	10	3	1	5	4	11	6	9	16	4	0	2	4	5	2		158
ASV_1513	0	4	7	18	47	7	10	1	2	2	1	4	4	1	2	5	16	3	12	2	2	1	3	4		158
ASV_1514	47	0	18	1	0	2	0	0	0	0	0	0	0	52	23	13	1	0	0	0	0	0	0	0		157
ASV_1515	16	29	11	14	13	4	2	2	0	0	2	0	0	19	20	7	14	0	0	2	0	1	1	0		157
ASV_1516	13	26	2	30	22	1	5	1	0	0	0	0	0	7	18	3	24	0	0	5	0	0	0	0		157
ASV_1517	3	0	18	7	4	13	7	14	2	3	3	4	3	0	0	17	4	17	6	16	2	4	3	4		154
ASV_1518	0	6	7	8	4	0	16	0	5	5	5	16	15	4	2	12	7	7	4	2	5	6	8	7		151
ASV_1519	0	0	0	0	0	4	7	31	0	16	4	13	0	0	0	0	0	4	12	26	5	14	8	5		149
ASV_1520	0	0	0	0	0	0	0	73	1	5	0	0	2	0	0	0	0	0	0	70	4	0	0	2		157
ASV_1521	19	5	9	6	11	11	6	8	2	0	2	1	0	25	10	5	12	9	6	5	0	1	0	0		153
ASV_1522	5	3	4	0	15	11	20	52	0	0	0	0	0	2	0	2	0	12	9	21	0	0	0	0		156
ASV_1523	1	30	6	30	11	8	4	0	0	6	0	2	4	3	21	5	19	0	2	0	3	0	0	0		155
ASV_1524	0	0	15	15	10	20	4	13	0	1	0	0	0	0	6	11	16	30	7	8	0	0	0	0		156
ASV_1525	0	0	0	1	3	1	8	1	17	7	3	12	20	0	0	0	0	2	2	0	19	5	23	14		138
ASV_1526	0	0	0	0	0	75	0	0	0	0	0	0	0	0	0	0	0	79	0	2	0	0	0	0		156
ASV_1527	51	27	0	4	0	0	0	0	0	0	0	0	0	48	23	0	2	0	0	0	0	0	0	0		155
ASV_1528	35	18	2	8	6	5	1	1	1	2	1	5	8	18	12	2	10	5	3	0	5	0	6	0		154
ASV_1529	25	12	8	10	0	9	0	11	0	0	0	2	2	23	19	6	10	7	6	5	0	0	0	0		155
ASV_1530	12	16	4	19	17	0	8	0	0	0	1	2	2	6	21	6	15	9	15	0	0	0	0	2		155
ASV_1531	11	20	0	23	7	0	10	0	0	0	10	0	0	0	22	0	25	17	10	0	0	0	0	0		155
ASV_1532	8	5	12	7	2	7	13	9	13	5	0	4	7	7	0	7	4	3	12	0	9	4	4	8		150
ASV_1533	3	0	12	10	0	18	3	33	0	0	0	1	2	0	0	11	1	26	8	22	2	1	2	0		155
ASV_1534	2	16	3	31	30	5	13	3	0	0	1	0	0	3	11	8	20	4	3	0	1	0	1	0		155
ASV_1535	2	8	9	6	56	13	7	20	0	0	0	0	0	0	5	6	6	7	0	10	0	0	0	0		155
ASV_1536	0	31	10	48	0	0	0	14	0	0	4	0	0	0	0	6	18	0	8	16	0	0	0	0		155
ASV_1537	0	25	15	40	5	3	5	1	0	0	0	0	0	0	15	12	31	2	0	0	1	0	0	0		155
ASV_1538	0	4	22	36	13	4	0	0	0	1	0	0	0	0	0	32	28	6	3	0	0	2	0	4		155
ASV_1539	0	0	0	2	8	10	7	7	3	5	3	19	16	0	0	8	6	8	1	4	6	2	12	16		143
ASV_1540	0	0	0	0	6	5	33	34	0	5	0	0	0	0	0	0	0	4	29	31	2	1	4	1		155
ASV_1541	42	16	8	11	5	4	0	8	0	0	0	0	0	34	5	6	15	0	0	0	0	0	0	0		154
ASV_1542	40	18	7	7	4	3	0	3	0	3	0	1	2	32	21	3	4	3	0	1	0	0	2	0		154
ASV_1543	10	15	8	12	7	9	13	11	0	2	1	2	0	5	18	1	11	15	8	6	0	0	0	0		154
ASV_1544	0	3	8	12	8	16	1	0	0	8	4	6	12	0	0	11	0	25	0	0	7	0	7	9		137
ASV_1545	0	2	11	3	25	25	14	15	0	0	0	0	0	5	3	9	4	23	10	5	0	0	0	0		154
ASV_1546	0	0	1	0	0	0	6	24	24	12	4	3	2	0	0	0	0	2	2	21	36	11	1	2		151
ASV_1547	0	0	0	2	0	0	4	7	9	7	0	16	23	0	0	0	0	3	0	12	14	3	17	15		132
ASV_1548	0	0	0	0	1	3	0	0	10	7	8	20	18	0	0	0	0	8	0	0	7	0	21	21		124
ASV_1549	0	0	0	0	0	0	0	79	0	0	0	0	0	0	0	0	0	0	0	75	0	0	0	0		154
ASV_1550	0	0	0	0	0	0	0	0	8	0	6	8	18	0	0	0	18	0	35	34	0	0	11	11		149
ASV_1551	41	17	6	6	0	0	0	0	0	0	0	0	0	54	15	3	7	4	0	0	0	0	0	0		153
ASV_1552	21	18	8	34	12	0	3	0	0	0	0	0	0	9	16	7	25	0	0	0	0	0	0	0		153
ASV_1553	9	6	10	40	13	5	4	0	1	0	0	2	4	11	8	7	18	6	7	0	0	1	0	1		153
ASV_1554	7	14	8	34	9	5	2	0	0	2	1	3	1	7	9	7	33	3	0	3	1	2	2	0		153
ASV_1555	6	0	10	9	5	5	9	3	4	13	0	8	10	4	3	7	10	2	7	0	4	0	16	7		142
ASV_1556	6	3	16	7	1	2	11	5	4	15	8	7	9	10	0	17	0	5	5	1	3	1	4	7		147
ASV_1557	5	4	7	7	4	5	7	0	8	9	0	11	22	4	7	6	8	5	3	3	0	0	6	6		137
ASV_1558	3	4	3	15	35	11	14	6	0	0	1	0	0	4	10	4	16	9	8	8	0	0	0	2		153
ASV_1559	0	0	0	0	10	0	7	49	0	5	2	0	4	0	0	0	0	8	8	48	5	0	3	0		149
ASV_1560	0	0	0	0	4	22	29	20	3	11	0	1	4	0	0	0	0	10	27	14	5	0	0	0		150
ASV_1561	0	0	0	0	0	57	0	0	0	0	0	0	0	0	0	0	0	96	0	0	0	0	0	0		153
ASV_1562	0	0	0	0	0	7	0	83	0	0	0	0	0	0	0	0	0	0	0	63	0	0	0	0		153
ASV_1563	0	0	0	0	0	0	0	83	0	0	0	0	0	0	0	0	0	0	0	70	0	0	0	0		153
ASV_1564	16	13	9	10	13	7	8	3	1	4	0	5	0	16	6	8	10	9	5	1	3	2	1	2		152
ASV_1565	13	11	10	27	11	4	2	3	0	2	0	1	3	16	13	6	15	6	0	0	1	1	2	3		150
ASV_1566	4	26	4	7	11	26	5	8	0	0	0	0	0	3	15	1	3	22	7	3	0	0	1	4		150
ASV_1567	3	4	0	46	24	4	7	5	0	0	0	0	3	0	0	8	41	7	0	0	0	0	0	0		152
ASV_1568	2	5	8	33	22	9	5	3	0	0	0	0	0	0	9	8	35	8	2	1	0	0	0	2		152
ASV_1569	15	31	5	24	0	12	3	0	0	0	0	0	5	3	16	0	27	1	9	0	0	0	0	0		151
ASV_1570	15	12	5	24	7	13	9	1	1	3	0	2	2	14	4	0	19	3	4	0	3	1	6	2		150
ASV_1571	14	15	8	17	3	7	13	9	0	0	0	4	4	8	6	5	0	11	9	8	6	1	0	0		148
ASV_1572	10	5	26	3	0	6	12	6	6	3	5	3	9	3	0	24	3	5	0	5	5	2	1	8		150
ASV_1573	9	23	4	12	26	7	7	2	2	2	0	0	3	10	18	0	7	9	6	0	0	2	0	0		149
ASV_1574	7	26	1	3	2	0	0	3	0	1	4	14	18	3	16	0	2	1	0	0	2	1	7	21		132
ASV_1575	0	7	0	3	66	1	15	19	1	0	0	0	0	0	9	0	3	2	7	16	1	1	0	0		151
ASV_1576	0	5	39	7	3	5	7	5	7	2	0	1	0	1	4	23	9	5	15	1	5	5	1	0		150
ASV_1577	0	4	7	5	3	16	9	9	1	10	0	3	0	6	4	12	7	20	14	6	4	1	3	3		147
ASV_1578	0	0	4	0	0	0	6	0	23	11	0	12	13	0	0	0	0	2	8	0	31	8	8	12		138
ASV_1579	0	0	0	22	11	0	2	0	6	2	6	17	13	0	0	0	14	0	7	0	6	5	13	15		139
ASV_1580	0	0	0	0	0	70	0	0	0	0	0	0	0	0	2	0	0	78	0	0	0	0	1	0		151
ASV_1581	38	23	9	9	2	0	0	0	0	0	0	0	0	35	16	9	8	0	0	0	1	0	0	0		150
ASV_1582	8	9	0	32	26	0	0	0	0	3	0	5	8	9	24	0	10	0	0	0	1	5	0	6		146
ASV_1583	7	13	5	26	7	0	6	2	7	5	0	5	3	9	13	10	15	0	0	0	5	0	2	4		144
ASV_1584	6	14	2	4	2	11	1	1	0	6	0	10	9	4	15	0	3	12	2	0	3	3	18	12		138
ASV_1585	1	3	13	7	9	5	6	3	4	15	5	11	8	1	0	13	4	6	9	2	1	10	3	3		142
ASV_1586	0	0	3	0	11	11	6	16	0	2	0	0	8	0	0	0	0	14	10	37	6	3	10	7		144
ASV_1587	0	0	0	0	0	5	6	37	7	1	5	5	8	0	0	0	0	2	2	23	6	6	18	10		141
ASV_1588	0	0	0	0	0	0	0	0	27	26	7	4	6	0	0	0	0	0	2	1	32	23	7	11		146
ASV_1589	15	16	1	8	49	1	2	1	0	1	0	0	0	18	10	0	9	0	15	0	0	0	3	0		149
ASV_1590	13	31	0	1	8	4	0	0	0	0	0	0	3	28	40	5	9	1	6	0	0	0	0	0		149
ASV_1591	2	24	1	16	34	5	2	1	1	0	0	2	0	5	21	6	14	9	4	2	0	0	0	0		149
ASV_1592	36	36	1	7	0	1	0	0	0	0	0	0	0	40	19	1	7	0	0	0	0	0	0	0		148
ASV_1593	15	15	0	29	21	0	0	0	0	2	0	0	0	0	13	0	28	0	14	0	0	7	0	0		144
ASV_1594	9	7	1	1	23	15	19	17	0	1	0	0	0	6	6	5	6	15	13	4	0	0	0	0		148
ASV_1595	8	7	3	9	21	9	8	5	0	7	0	3	0	6	12	3	4	9	6	9	6	2	6	5		148
ASV_1596	8	15	19	10	4	0	3	0	0	0	0	8	9	6	8	22	6	4	5	0	4	2	4	4		141
ASV_1597	2	23	21	24	2	9	4	0	0	0	3	0	0	6	15	15	17	3	3	0	0	0	1	0		148
ASV_1598	0	1	0	1	56	0	21	5	3	0	0	4	4	0	3	0	0	0	27	0	2	3	4	9		143
ASV_1599	0	0	0	0	1	4	7	30	8	12	1	5	7	0	0	0	0	2	3	35	11	10	5	2		143
ASV_1600	25	35	3	4	1	4	7	7	1	0	0	0	0	25	18	2	0	1	8	5	0	1	0	0		147
ASV_1601	8	2	5	4	0	3	11	4	7	3	2	6	12	7	1	7	1	7	15	2	3	14	7	10		141
ASV_1602	5	11	12	14	3	12	10	5	2	0	0	2	4	2	13	10	9	11	4	0	2	2	3	6		142
ASV_1603	5	4	10	6	11	8	3	0	5	12	0	11	9	13	4	0	3	4	6	2	7	0	3	9		135
ASV_1604	4	0	0	1	0	86	0	0	0	0	0	0	0	0	0	0	0	55	0	1	0	0	0	0		147
ASV_1605	3	0	0	0	0	0	1	12	12	12	4	15	27	0	0	0	0	0	5	0	13	4	14	14		136
ASV_1606	0	2	11	8	5	51	8	0	0	0	0	0	0	0	0	11	8	34	4	0	4	0	0	1		147
ASV_1607	0	2	5	7	9	22	15	5	0	2	0	0	0	2	6	18	6	30	11	6	0	1	0	0		147
ASV_1608	0	0	21	0	8	5	20	10	6	8	0	5	6	7	2	11	2	5	9	8	4	2	6	2		147
ASV_1609	0	0	0	0	104	0	10	16	0	0	1	0	0	0	0	0	0	0	10	6	0	0	0	0		147
ASV_1610	0	0	0	0	8	0	3	3	13	6	2	19	23	0	0	0	0	0	2	5	12	5	16	12		129
ASV_1611	0	0	0	0	2	0	1	7	17	8	9	12	16	1	1	0	0	0	0	12	19	4	4	20		133
ASV_1612	0	0	0	0	0	0	1	0	6	14	5	14	24	0	0	0	0	0	0	0	13	0	22	21		120
ASV_1613	20	33	7	23	0	0	0	0	0	0	0	0	0	23	19	4	17	0	0	0	0	0	0	0		146
ASV_1614	12	21	3	7	20	3	8	10	0	1	0	0	0	15	17	7	8	1	7	6	0	0	0	0		146
ASV_1615	9	2	11	0	3	48	6	0	1	1	0	0	1	1	2	5	0	45	5	2	0	3	0	0		145
ASV_1616	8	7	1	3	1	2	1	0	4	5	5	23	14	10	3	2	2	4	0	0	10	4	17	11		137
ASV_1617	6	7	15	15	5	16	3	3	1	1	1	3	2	8	5	17	10	9	6	1	1	0	4	3		142
ASV_1618	6	17	5	14	40	7	12	4	0	1	0	0	1	0	13	0	7	7	7	1	0	1	0	1		144
ASV_1619	5	13	4	23	12	4	3	0	3	3	0	5	3	6	17	0	19	11	5	0	1	2	0	7		146
ASV_1620	5	0	22	35	4	11	6	5	0	0	0	0	1	4	2	9	23	9	5	2	0	1	0	0		144
ASV_1621	4	4	0	4	11	2	0	9	7	0	4	15	9	5	7	3	0	0	6	0	5	6	14	10		125
ASV_1622	1	9	3	10	42	11	9	4	0	3	0	0	0	3	5	3	13	4	14	8	0	0	4	0		146
ASV_1623	0	7	2	13	23	16	20	13	0	0	0	0	0	4	6	8	4	17	6	7	0	0	0	0		146
ASV_1624	0	0	0	0	0	3	7	6	8	2	2	29	16	0	0	0	0	1	2	2	4	5	20	18		125
ASV_1625	0	0	0	0	0	0	0	57	16	7	0	0	4	0	0	0	0	0	0	36	12	9	3	2		146
ASV_1626	70	3	0	0	0	0	0	0	0	0	0	0	0	71	1	0	0	0	0	0	0	0	0	0		145
ASV_1627	49	19	5	9	3	0	0	0	0	0	0	0	0	25	25	3	4	0	0	3	0	0	0	0		145
ASV_1628	38	23	3	12	0	2	5	0	0	0	0	0	1	31	13	7	6	2	2	0	0	0	0	0		145
ASV_1629	23	36	7	15	5	3	2	3	0	0	0	1	2	19	16	4	0	4	1	4	0	0	0	0		145
ASV_1630	21	21	21	2	5	4	10	4	0	0	0	0	0	15	18	16	1	2	3	2	0	0	0	0		145
ASV_1631	11	3	18	4	1	0	10	2	9	8	0	2	6	14	4	10	7	12	7	0	2	7	2	4		143
ASV_1632	8	2	12	6	6	20	17	16	2	0	0	0	0	12	0	5	4	16	13	6	0	0	0	0		145
ASV_1633	1	1	4	0	6	8	14	22	8	9	0	2	0	3	1	1	2	21	13	18	6	4	1	0		145
ASV_1634	0	0	0	0	0	80	0	0	0	0	0	0	0	1	0	0	0	64	0	0	0	0	0	0		145
ASV_1635	0	0	0	0	0	7	18	23	0	18	2	7	2	0	0	2	3	1	17	8	5	15	8	4		140
ASV_1636	29	20	2	5	0	1	4	0	0	0	0	0	0	47	23	0	5	3	4	1	0	0	0	0		144
ASV_1637	4	14	22	3	21	10	5	1	0	0	0	0	0	14	11	17	6	7	4	2	2	0	1	0		144
ASV_1638	3	0	5	5	18	26	19	12	0	2	0	0	0	2	3	3	6	14	9	13	2	1	0	0		143
ASV_1639	1	0	25	3	0	10	26	11	0	1	0	0	0	0	0	31	3	8	15	8	0	0	2	0		144
ASV_1640	0	5	19	16	0	6	2	3	2	1	0	0	0	3	6	48	17	7	3	2	2	2	0	0		144
ASV_1641	0	4	0	2	54	4	23	16	0	2	0	0	0	0	4	0	0	5	15	14	1	0	0	0		144
ASV_1642	0	2	0	0	0	0	1	0	38	16	5	9	10	0	0	0	0	0	0	0	39	6	5	5		136
ASV_1643	0	0	14	36	2	7	2	4	0	2	0	0	0	0	1	19	36	11	2	5	0	0	0	3		144
ASV_1644	0	0	4	1	8	1	9	25	6	9	1	4	4	0	0	1	2	6	15	18	11	4	3	6		138
ASV_1645	0	0	0	1	14	28	30	14	0	0	0	0	1	0	0	0	1	30	12	12	1	0	0	0		144
ASV_1646	0	0	0	0	0	0	11	3	9	7	10	8	16	0	0	0	0	5	7	4	9	4	13	21		127
ASV_1647	0	0	0	0	0	0	0	0	48	11	0	8	5	0	0	0	0	0	0	0	49	7	3	3		134
ASV_1648	0	0	0	0	0	0	0	0	8	9	11	21	20	0	0	0	0	0	0	0	7	7	28	12		123
ASV_1649	44	24	0	0	0	0	0	0	0	0	0	0	0	55	19	0	1	0	0	0	0	0	0	0		143
ASV_1650	27	25	1	6	7	3	3	1	2	1	0	1	1	28	18	0	8	2	3	3	0	1	0	0		141
ASV_1651	10	5	13	32	4	2	0	0	0	1	0	0	0	18	7	11	18	0	0	4	3	0	5	4		137
ASV_1652	8	0	4	6	25	16	22	16	0	0	0	0	0	7	3	3	2	14	6	11	0	0	0	0		143
ASV_1653	5	6	13	20	13	6	8	2	0	5	0	3	0	7	6	13	11	15	5	4	0	1	0	0		143
ASV_1654	0	3	0	2	3	8	5	1	9	10	4	5	18	0	3	6	1	6	4	1	9	7	12	13		130
ASV_1655	0	0	6	20	12	10	18	7	0	0	0	3	4	0	0	9	19	11	11	7	3	0	2	0		142
ASV_1656	0	0	5	22	21	8	10	6	0	0	3	0	0	0	0	10	20	10	8	6	3	0	5	6		143
ASV_1657	0	0	0	0	3	0	6	9	11	9	7	7	19	0	0	0	0	9	5	0	7	8	17	10		127
ASV_1658	0	0	0	0	0	0	0	0	5	10	10	24	36	0	0	0	0	0	0	0	5	0	16	15		121
ASV_1659	37	26	0	2	0	0	1	0	0	0	0	0	0	41	35	0	0	0	0	0	0	0	0	0		142
ASV_1660	5	8	11	8	18	11	10	8	1	2	0	0	0	7	8	9	8	12	7	9	0	0	0	0		142
ASV_1661	2	8	18	2	0	11	5	4	2	9	0	3	6	16	7	13	10	0	5	5	0	4	4	3		137
ASV_1662	0	11	4	3	58	10	10	6	0	2	0	0	0	4	4	3	5	17	5	0	0	0	0	0		142
ASV_1663	0	9	14	36	12	3	0	3	0	0	0	0	2	0	17	11	29	0	2	1	0	0	0	3		142
ASV_1664	0	6	5	6	28	15	21	13	0	0	0	0	0	0	4	4	0	12	19	9	0	0	0	0		142
ASV_1665	0	4	3	14	21	25	6	11	0	0	0	0	2	5	5	0	3	29	5	9	0	0	0	0		142
ASV_1666	0	1	28	6	0	0	16	0	2	9	2	5	5	0	2	15	2	7	15	0	8	8	4	5		140
ASV_1667	0	0	0	0	46	0	10	14	0	6	5	8	5	0	0	0	0	0	14	9	8	0	6	6		137
ASV_1668	0	0	0	0	0	81	0	0	0	0	0	0	0	0	0	2	0	59	0	0	0	0	0	0		142
ASV_1669	0	0	0	0	0	77	0	0	0	0	0	0	0	0	0	0	0	65	0	0	0	0	0	0		142
ASV_1670	0	0	0	0	0	0	0	0	18	6	1	16	24	0	0	0	0	0	0	0	18	5	22	21		131
ASV_1671	42	29	0	2	0	0	0	0	0	0	0	0	0	44	24	0	0	0	0	0	0	0	0	0		141
ASV_1672	23	21	22	12	0	0	0	0	0	0	0	0	0	16	15	15	17	0	0	0	0	0	0	0		141
ASV_1673	22	34	8	7	0	0	0	0	0	0	0	0	0	26	28	11	3	1	0	1	0	0	0	0		141
ASV_1674	18	11	11	24	0	6	3	1	2	1	3	1	0	15	7	11	20	0	3	0	1	2	0	0		140
ASV_1675	7	5	3	20	36	11	11	7	0	0	0	0	0	2	4	5	2	8	10	4	2	1	2	1		141
ASV_1676	3	9	10	10	0	1	9	3	3	3	5	21	12	2	4	12	4	3	7	0	0	0	0	11		132
ASV_1677	0	4	13	14	30	11	5	0	0	0	0	0	3	0	4	3	23	14	9	3	0	0	0	0		136
ASV_1678	0	0	0	0	3	5	7	5	12	4	2	12	11	0	0	0	0	6	4	11	18	3	18	5		126
ASV_1679	0	0	0	0	0	0	12	9	0	0	12	24	7	0	0	0	0	1	0	0	8	17	17	22		129
ASV_1680	11	0	14	17	0	10	21	3	0	0	0	0	0	14	0	14	8	8	0	20	0	0	0	0		140
ASV_1681	6	1	7	7	2	5	7	2	1	2	3	14	17	3	6	8	6	5	4	2	5	0	7	11		131
ASV_1682	4	16	5	15	22	4	0	0	0	0	0	4	0	9	12	2	30	14	3	0	0	0	0	0		140
ASV_1683	3	11	0	24	45	8	5	4	0	0	0	0	0	0	0	8	25	0	0	0	0	0	0	0		133
ASV_1684	0	0	22	18	10	18	6	11	0	1	0	0	0	0	0	21	9	8	7	9	0	0	0	0		140
ASV_1685	0	0	3	1	0	69	0	0	0	0	0	0	0	0	0	1	0	66	0	0	0	0	0	0		140
ASV_1686	0	0	0	0	6	0	5	0	6	4	5	10	24	0	0	2	0	2	0	3	8	3	22	28		128
ASV_1687	0	0	0	0	0	0	0	0	5	2	5	23	30	0	0	0	0	0	0	0	0	0	23	28		116
ASV_1688	20	34	2	11	4	1	0	1	1	0	0	0	1	31	24	1	3	0	1	1	1	0	0	0		137
ASV_1689	3	0	14	4	4	9	15	3	10	8	0	0	3	0	5	7	2	16	10	0	7	2	7	8		137
ASV_1690	3	2	17	9	3	8	4	28	0	1	0	0	1	6	5	8	11	5	8	16	0	3	0	0		138
ASV_1691	2	1	0	1	1	11	3	50	7	5	1	7	0	0	0	0	0	3	5	39	1	0	2	0		139
ASV_1692	1	1	25	5	2	2	8	4	6	4	4	8	7	1	0	15	8	2	3	3	6	1	3	8		127
ASV_1693	1	4	0	5	4	17	20	4	0	2	2	8	7	7	7	0	3	15	18	4	0	1	5	0		134
ASV_1694	0	0	0	0	1	0	13	13	22	18	0	3	5	0	0	0	0	0	18	13	20	8	0	4		138
ASV_1695	0	0	0	0	0	66	0	0	0	0	0	0	0	0	0	0	0	73	0	0	0	0	0	0		139
ASV_1696	36	22	0	3	0	0	0	0	0	0	0	0	0	52	21	0	3	0	0	0	1	0	0	0		138
ASV_1697	5	10	0	30	14	0	4	0	0	0	0	0	18	5	14	0	23	8	7	0	0	0	0	0		138
ASV_1698	4	10	5	12	6	8	4	0	3	0	1	8	8	8	6	0	12	9	8	3	2	0	4	9		130
ASV_1699	4	9	8	17	14	7	13	4	0	0	4	5	1	4	0	5	18	9	7	4	0	0	3	2		138
ASV_1700	3	2	0	0	3	5	0	41	6	3	0	0	3	2	0	0	0	1	0	57	6	0	6	0		138
ASV_1701	2	6	8	9	0	4	6	0	6	5	3	13	12	7	0	9	4	2	0	0	2	2	16	11		127
ASV_1702	1	0	15	11	21	17	8	9	0	1	0	0	0	0	0	0	7	20	12	16	0	0	0	0		138
ASV_1703	0	10	13	18	16	3	8	3	0	2	0	2	1	5	6	16	11	0	11	10	0	0	0	1		136
ASV_1704	0	8	17	9	3	4	6	4	4	2	0	8	6	0	8	14	4	0	5	9	2	4	4	5		126
ASV_1705	0	4	38	30	8	0	7	0	0	0	0	0	0	0	0	24	27	0	0	0	0	0	0	0		138
ASV_1706	0	0	10	15	5	5	7	10	2	11	7	7	4	1	0	11	10	5	0	4	2	8	9	0		133
ASV_1707	0	0	0	0	0	0	0	60	3	6	4	2	3	0	0	0	0	0	0	47	3	0	3	4		135
ASV_1708	20	25	4	9	6	0	3	0	0	0	0	0	2	31	29	2	6	0	0	0	0	0	0	0		137
ASV_1709	14	20	6	14	11	8	3	5	0	1	0	0	0	12	19	4	9	6	2	3	0	0	0	0		137
ASV_1710	13	6	13	5	3	7	9	7	4	6	0	0	4	3	2	10	6	10	10	5	3	2	5	1		134
ASV_1711	7	2	18	0	0	14	19	10	0	0	0	0	0	3	3	19	0	16	12	12	0	0	0	0		135
ASV_1712	3	5	0	0	14	6	18	9	3	6	3	8	7	2	2	0	2	7	12	5	11	3	3	5		134
ASV_1713	2	2	2	2	0	7	29	21	0	0	0	0	0	1	0	0	2	11	32	26	0	0	0	0		137
ASV_1714	1	0	2	0	0	59	1	1	1	0	0	0	0	0	0	0	0	72	0	0	0	0	0	0		137
ASV_1715	1	3	4	5	9	9	3	3	9	1	0	9	21	1	3	0	1	10	2	2	3	0	6	18		123
ASV_1716	0	13	3	11	26	18	11	3	0	0	0	0	0	4	10	3	3	22	6	4	0	0	0	0		137
ASV_1717	0	8	10	7	8	9	10	7	3	6	0	2	4	5	3	8	10	15	13	6	0	0	0	2		136
ASV_1718	0	0	2	0	0	1	7	59	0	0	0	0	0	0	0	0	0	0	10	57	1	0	0	0		137
ASV_1719	0	0	0	0	0	59	1	0	0	0	0	0	0	0	0	0	2	73	0	0	0	0	2	0		137
ASV_1720	30	22	5	13	4	0	0	0	0	0	0	0	0	20	21	11	7	2	1	0	0	0	0	0		136
ASV_1721	9	12	5	30	7	11	0	0	0	1	0	5	2	6	8	7	20	5	0	3	0	2	2	1		136
ASV_1722	6	3	16	0	3	8	12	4	10	9	1	2	6	6	2	10	3	6	11	4	4	8	1	0		135
ASV_1723	3	7	5	7	17	7	8	0	7	8	4	1	12	0	12	0	7	2	10	2	3	0	4	5		131
ASV_1724	1	0	0	0	98	0	17	3	0	0	0	0	0	0	0	1	0	0	13	3	0	0	0	0		136
ASV_1725	0	5	5	6	54	2	18	8	0	1	0	0	0	0	0	0	4	5	19	7	0	0	0	2		136
ASV_1726	0	0	0	0	26	0	19	10	0	0	0	0	0	0	7	0	45	10	12	0	0	0	0	0		129
ASV_1727	49	23	0	2	0	0	0	0	0	0	0	0	0	49	9	0	2	1	0	0	0	0	0	0		135
ASV_1728	35	14	0	10	0	16	0	0	0	0	0	0	0	30	14	0	5	11	0	0	0	0	0	0		135
ASV_1729	34	32	4	0	0	0	0	0	0	0	0	0	0	39	26	0	0	0	0	0	0	0	0	0		135
ASV_1730	16	22	7	14	0	5	2	0	0	0	0	1	7	18	14	4	10	7	3	0	0	0	2	3		135
ASV_1731	15	20	6	22	3	2	4	2	0	0	0	0	0	25	12	4	5	1	8	4	1	1	0	0		135
ASV_1732	8	2	11	12	2	0	9	0	10	3	0	5	6	4	0	6	11	4	5	3	11	4	8	6		130
ASV_1733	6	18	8	9	37	7	8	0	3	0	0	1	5	3	8	0	6	6	2	3	2	0	3	0		135
ASV_1734	6	4	2	13	70	0	12	2	0	0	0	0	0	6	0	0	11	0	9	0	0	0	0	0		135
ASV_1735	3	1	1	0	10	6	8	7	3	0	0	21	16	2	2	0	0	2	7	6	5	2	5	11		118
ASV_1736	3	2	26	18	3	4	5	4	2	0	0	3	6	0	2	17	12	10	2	4	5	0	1	0		129
ASV_1737	2	4	16	7	14	8	9	3	5	2	1	0	5	6	0	13	8	7	13	4	0	3	5	0		135
ASV_1738	1	17	8	19	20	8	12	9	0	6	0	0	0	0	17	2	8	0	8	0	0	0	0	0		135
ASV_1739	0	0	4	6	3	9	11	31	10	9	1	4	1	0	0	3	6	4	3	14	6	6	1	3		135
ASV_1740	0	0	0	0	0	1	1	50	6	6	0	0	8	0	0	0	0	0	0	57	0	2	3	1		135
ASV_1741	18	30	11	25	0	0	0	0	0	0	0	0	0	12	15	4	19	0	0	0	0	0	0	0		134
ASV_1742	14	8	2	22	0	0	1	0	2	3	0	12	7	16	10	4	16	0	0	0	7	1	5	0		130
ASV_1743	13	16	30	15	0	0	0	0	0	0	0	0	0	7	10	24	13	0	4	0	0	2	0	0		134
ASV_1744	7	7	5	19	8	4	5	6	0	6	4	0	0	4	12	9	20	6	0	0	0	0	8	0		130
ASV_1745	7	8	6	4	0	7	0	0	5	0	6	19	18	6	4	6	0	4	3	0	2	0	5	13		123
ASV_1746	6	4	4	8	4	8	4	0	3	7	0	8	9	7	11	3	8	10	3	3	0	0	14	4		128
ASV_1747	5	12	3	8	28	10	9	4	1	2	0	0	1	0	7	3	5	18	4	2	1	1	4	3		131
ASV_1748	2	9	5	7	32	11	7	8	0	2	1	4	2	5	10	1	4	5	6	9	0	0	1	0		131
ASV_1749	1	10	2	6	0	2	9	1	1	11	0	3	18	2	2	6	2	9	11	1	4	4	8	12		125
ASV_1750	0	1	0	3	69	3	11	6	0	1	1	7	1	1	6	0	0	5	9	3	4	1	0	1		133
ASV_1751	0	0	9	11	6	13	8	4	5	3	0	1	5	0	0	9	8	19	13	0	5	2	0	5		126
ASV_1752	0	0	0	0	3	6	2	33	10	6	0	6	4	0	0	0	0	8	8	17	6	0	16	8		133
ASV_1753	0	0	0	0	3	0	2	0	12	2	8	14	25	0	0	0	0	0	3	0	15	0	9	27		120
ASV_1754	21	13	2	7	2	4	2	1	2	0	3	3	4	23	19	2	5	4	3	1	2	3	4	2		132
ASV_1755	11	16	7	7	0	12	17	0	0	0	0	0	9	13	9	0	10	6	3	8	0	0	5	0		133
ASV_1756	9	8	0	3	2	8	0	0	3	3	4	24	9	8	7	1	6	3	0	1	2	1	6	10		118
ASV_1757	8	12	6	16	15	6	7	7	0	0	0	0	0	7	3	9	15	6	10	6	0	0	0	0		133
ASV_1758	2	1	18	13	1	21	0	0	2	2	0	4	1	8	6	16	11	17	1	3	2	0	2	0		131
ASV_1759	2	2	0	3	24	28	17	3	0	0	0	0	0	0	3	4	2	29	10	6	0	0	0	0		133
ASV_1760	0	10	9	13	19	6	9	4	3	0	0	0	2	9	12	6	4	7	8	3	5	0	2	0		131
ASV_1761	0	9	19	0	8	10	0	11	2	0	0	2	0	4	11	19	8	4	10	0	4	7	5	0		133
ASV_1762	0	1	5	12	8	5	0	1	5	0	6	7	16	2	1	7	4	4	7	1	6	2	12	6		118
ASV_1763	0	0	19	33	20	0	1	1	0	0	0	0	0	0	0	24	29	0	4	0	0	0	0	2		133
ASV_1764	0	0	0	0	0	4	0	0	8	6	16	18	11	0	0	7	0	0	0	0	7	0	24	11		112
ASV_1765	0	0	0	0	0	0	2	2	14	12	3	21	20	0	0	0	0	1	4	1	10	3	12	14		119
ASV_1766	10	18	6	11	11	3	5	3	0	0	0	0	0	17	13	15	8	7	4	0	0	1	0	0		132
ASV_1767	0	5	10	6	12	6	16	17	2	1	0	2	0	1	2	8	5	5	22	10	0	1	0	1		132
ASV_1768	0	3	4	3	1	1	6	1	3	13	0	13	18	0	1	3	4	0	5	2	4	5	13	15		118
ASV_1769	0	3	16	1	0	14	6	5	2	1	1	1	7	1	1	29	1	17	14	1	2	0	6	3		132
ASV_1770	0	0	5	2	0	0	4	3	3	7	4	16	18	2	4	2	3	2	2	0	8	5	13	14		117
ASV_1771	48	20	0	3	0	0	0	0	0	0	0	0	0	44	11	0	5	0	0	0	0	0	0	0		131
ASV_1772	8	9	14	26	7	0	7	4	0	0	0	0	0	10	7	12	21	0	5	0	1	0	0	0		131
ASV_1773	7	13	13	8	0	17	0	9	0	0	0	0	0	18	6	6	11	23	0	0	0	0	0	0		131
ASV_1774	5	6	7	10	13	23	9	3	2	1	2	0	1	0	0	4	11	17	10	6	0	1	0	0		131
ASV_1775	4	14	2	13	32	1	8	0	2	0	0	4	3	3	7	1	16	0	9	3	3	2	0	2		129
ASV_1776	0	3	0	9	6	10	7	2	0	12	5	8	4	3	1	11	0	7	7	0	6	9	7	5		122
ASV_1777	0	0	0	0	72	3	15	6	0	3	0	2	6	0	0	0	2	5	11	2	0	0	0	4		131
ASV_1778	0	0	0	0	15	0	3	0	13	6	3	8	15	0	0	0	0	0	0	5	16	9	7	14		114
ASV_1779	24	27	5	13	3	0	0	0	0	0	0	0	0	14	27	7	8	0	0	1	1	0	0	0		130
ASV_1780	20	43	0	8	0	0	0	0	0	0	0	0	0	10	49	0	0	0	0	0	0	0	0	0		130
ASV_1781	14	16	4	11	2	0	8	3	3	6	2	0	4	15	9	3	8	1	9	6	3	0	0	2		129
ASV_1782	10	12	2	8	24	2	4	2	4	2	0	2	2	9	14	5	6	7	4	1	6	0	3	0		129
ASV_1783	10	15	5	14	11	3	2	0	8	0	0	2	0	11	14	8	10	0	3	3	5	0	3	3		130
ASV_1784	6	5	18	29	1	0	0	0	0	0	0	0	0	10	12	24	24	0	0	0	1	0	0	0		130
ASV_1785	6	6	15	10	6	9	14	5	0	0	0	2	0	6	0	17	8	5	17	1	0	3	0	0		130
ASV_1786	4	4	9	5	27	8	23	11	0	0	0	0	0	0	5	6	0	4	13	11	0	0	0	0		130
ASV_1787	4	10	4	17	47	0	8	2	0	0	0	0	0	5	9	0	14	0	6	3	0	0	0	1		130
ASV_1788	2	8	5	16	14	9	8	7	1	1	0	0	5	5	6	2	15	10	6	5	0	0	2	3		130
ASV_1789	2	3	21	5	2	1	2	27	0	0	0	0	0	0	4	17	5	5	7	28	0	1	0	0		130
ASV_1790	0	0	14	3	0	5	15	10	5	9	0	4	5	3	0	12	2	0	22	6	4	4	0	4		127
ASV_1791	0	0	0	2	4	0	21	25	3	3	2	3	3	0	0	0	0	4	21	22	2	2	4	3		124
ASV_1792	0	0	0	0	8	1	6	6	10	6	6	14	11	0	0	0	0	3	7	2	8	4	22	8		122
ASV_1793	0	0	0	0	2	0	16	54	2	0	1	2	0	0	0	0	0	0	10	40	0	0	0	0		127
ASV_1794	38	37	0	5	0	0	0	0	0	0	0	0	0	20	26	0	3	0	0	0	0	0	0	0		129
ASV_1795	33	8	18	17	3	3	0	1	0	0	0	0	0	19	11	6	10	0	0	0	0	0	0	0		129
ASV_1796	16	10	8	21	7	0	2	0	0	2	0	2	0	14	14	10	21	0	0	0	0	0	0	2		129
ASV_1797	14	10	3	2	41	3	7	7	0	0	0	0	1	8	12	2	3	4	9	3	0	0	0	0		129
ASV_1798	8	21	8	35	0	0	0	0	0	0	0	0	0	5	12	12	25	0	0	0	0	0	3	0		129
ASV_1799	7	9	2	19	13	7	5	0	4	1	1	5	8	7	7	1	8	12	0	0	2	0	2	3		123
ASV_1800	4	7	0	8	0	9	6	7	4	8	2	7	0	6	9	7	7	5	8	0	8	6	0	3		121
ASV_1801	3	10	11	8	13	10	10	0	0	0	0	0	0	9	9	4	13	15	10	0	0	0	4	0		129
ASV_1802	0	5	4	11	31	5	6	0	4	2	0	3	8	0	2	3	19	0	5	1	2	1	2	4		118
ASV_1803	0	2	0	0	11	13	23	18	0	0	0	0	0	0	2	1	0	13	24	22	0	0	0	0		129
ASV_1804	0	0	18	10	13	8	11	7	0	2	0	1	1	7	1	14	4	3	16	6	2	1	2	2		129
ASV_1805	0	0	14	2	0	25	10	24	0	13	0	0	0	0	0	0	0	0	16	11	6	8	0	0		129
ASV_1806	0	0	0	0	5	0	0	70	0	1	0	0	1	2	2	0	0	0	0	48	0	0	0	0		129
ASV_1807	0	0	0	0	0	1	0	0	11	9	8	18	16	0	0	0	0	0	0	0	13	11	6	22		115
ASV_1808	62	12	0	0	0	0	0	0	0	0	0	0	0	49	5	0	0	0	0	0	0	0	0	0		128
ASV_1809	32	30	5	4	0	2	0	0	0	0	0	0	0	33	16	3	3	0	0	0	0	0	0	0		128
ASV_1810	31	24	1	7	0	0	0	0	0	0	0	0	0	34	18	0	10	2	0	0	0	0	1	0		128
ASV_1811	6	13	12	11	14	10	4	1	2	0	0	0	6	7	6	13	7	10	2	0	1	2	0	1		128
ASV_1812	6	5	7	2	3	7	19	7	9	3	0	0	6	8	0	13	4	0	11	3	4	5	4	0		126
ASV_1813	2	1	2	10	8	9	8	5	0	0	0	13	9	5	3	0	5	4	8	5	2	2	6	8		115
ASV_1814	0	32	0	16	26	0	0	0	0	0	1	0	2	1	17	5	14	3	5	3	0	1	0	2		128
ASV_1815	0	3	13	2	3	6	6	8	2	12	0	6	6	5	2	14	3	7	6	5	4	12	0	0		125
ASV_1816	0	0	0	0	0	0	0	0	23	17	4	19	11	0	0	0	0	0	0	0	15	10	8	8		115
ASV_1817	0	0	0	0	0	0	0	0	7	1	14	16	25	0	0	0	0	0	0	0	12	3	23	12		113
ASV_1818	13	14	6	14	6	13	10	5	0	0	0	0	0	5	3	7	8	14	6	3	0	0	0	0		127
ASV_1819	12	9	7	30	6	3	3	0	0	2	0	3	0	10	6	2	20	7	0	0	0	2	0	2		124
ASV_1820	6	5	17	18	5	6	0	4	0	3	0	0	0	4	2	9	26	11	0	5	0	5	0	0		126
ASV_1821	0	30	13	15	14	0	4	1	0	0	0	0	0	0	24	11	14	0	0	0	0	0	0	0		126
ASV_1822	0	0	16	22	10	14	7	0	0	0	0	0	0	0	0	11	12	10	19	6	0	0	0	0		127
ASV_1823	0	0	4	4	8	11	12	26	3	0	2	0	1	0	3	0	0	9	22	19	1	0	2	0		127
ASV_1824	0	0	4	3	0	4	10	0	13	14	5	9	12	0	0	6	0	1	6	0	7	8	7	12		121
ASV_1825	0	0	1	9	27	16	12	9	0	1	0	0	0	2	3	0	10	10	9	18	0	0	0	0		127
ASV_1826	0	0	0	37	22	10	0	0	0	0	0	0	0	11	14	0	33	0	0	0	0	0	0	0		127
ASV_1827	0	0	0	0	0	0	2	2	13	15	4	20	11	0	0	0	0	0	2	2	14	11	9	11		116
ASV_1828	32	29	2	6	0	0	0	0	0	0	0	0	0	26	21	0	10	0	0	0	0	0	0	0		126
ASV_1829	17	6	22	5	0	12	0	2	3	3	0	0	0	9	2	13	2	23	0	1	2	1	0	2		125
ASV_1830	13	13	6	21	9	2	1	1	0	0	0	0	0	25	14	5	15	1	0	0	0	0	0	0		126
ASV_1831	10	23	12	4	12	0	0	8	5	0	0	0	0	17	14	0	3	6	0	11	0	1	0	0		126
ASV_1832	8	8	11	4	4	5	6	13	4	0	0	6	0	7	1	11	2	8	13	3	5	4	3	0		126
ASV_1833	5	7	10	9	10	12	7	0	1	0	0	2	5	5	15	8	14	6	3	0	0	3	4	0		126
ASV_1834	4	4	0	1	1	7	13	16	3	2	0	5	3	2	1	2	1	4	25	27	2	1	0	0		124
ASV_1835	4	3	5	3	17	2	4	2	2	10	3	7	6	2	5	8	3	3	0	1	3	4	8	13		118
ASV_1836	2	6	10	0	3	0	5	0	2	7	9	8	15	0	2	3	4	4	0	0	6	5	8	13		112
ASV_1837	2	4	29	8	2	16	0	2	0	0	0	2	2	0	0	27	5	19	1	1	1	0	2	3		126
ASV_1838	1	0	2	1	36	12	10	10	0	0	0	0	0	1	8	3	0	16	20	6	0	0	0	0		126
ASV_1839	0	10	6	8	8	16	8	4	0	1	0	1	1	4	12	7	10	16	6	4	1	0	1	2		126
ASV_1840	0	4	13	5	19	4	12	24	0	0	0	0	0	3	3	9	2	6	7	13	0	1	0	1		126
ASV_1841	0	0	15	51	0	6	0	0	0	0	1	0	0	0	0	10	39	0	1	1	0	0	0	0		124
ASV_1842	0	0	0	82	0	0	0	0	0	0	0	0	0	0	0	0	44	0	0	0	0	0	0	0		126
ASV_1843	0	0	0	0	57	0	16	3	0	2	2	3	4	0	2	0	0	0	19	1	0	0	6	6		121
ASV_1844	0	0	0	0	2	0	9	5	15	12	0	1	12	0	0	0	0	1	7	2	16	6	15	8		111
ASV_1845	0	0	0	0	0	8	2	34	9	12	0	7	10	0	0	0	0	0	3	19	0	7	3	6		120
ASV_1846	21	20	3	16	0	4	0	0	0	0	0	0	0	29	20	0	12	0	0	0	0	0	0	0		125
ASV_1847	16	3	28	13	3	1	0	0	0	0	0	0	0	16	8	25	11	1	0	0	0	0	0	0		125
ASV_1848	13	6	9	20	2	11	3	1	0	2	0	2	3	6	5	10	15	13	0	0	0	0	3	0		124
ASV_1849	10	3	16	2	2	6	8	0	14	9	0	1	2	5	0	17	0	0	9	0	4	9	5	0		122
ASV_1850	10	19	6	11	4	11	3	3	0	1	0	0	2	8	12	0	7	12	3	0	0	0	0	7		119
ASV_1851	2	0	10	13	3	9	4	4	3	11	2	3	9	4	1	10	5	8	2	4	7	2	4	5		125
ASV_1852	2	12	4	14	30	16	5	1	4	0	0	0	4	2	8	1	8	8	0	2	1	0	0	0		122
ASV_1853	1	6	11	10	37	5	5	3	1	0	0	1	0	3	9	3	5	9	9	3	4	0	0	0		125
ASV_1854	0	7	0	7	35	5	14	7	0	0	0	0	0	0	0	6	13	22	4	5	0	0	0	0		125
ASV_1855	0	0	0	0	3	4	9	11	6	9	4	13	6	0	0	0	0	4	11	13	6	6	0	10		115
ASV_1856	0	0	0	0	0	0	0	0	21	35	0	3	0	0	0	0	0	0	9	0	15	40	0	0		123
ASV_1857	19	25	3	12	11	4	2	1	0	0	0	0	0	9	12	9	9	8	0	0	0	0	0	0		124
ASV_1858	19	14	7	0	6	12	9	0	3	0	1	2	2	16	7	0	5	5	5	0	3	0	6	2		124
ASV_1859	18	7	1	13	9	10	0	1	0	1	0	0	0	26	9	1	15	9	2	2	0	0	0	0		124
ASV_1860	14	12	6	10	8	3	7	3	0	3	1	8	2	12	12	4	2	3	3	1	0	2	0	3		119
ASV_1861	14	4	0	2	0	1	1	0	8	2	2	15	17	11	8	2	0	1	0	0	8	2	9	7		114
ASV_1862	12	0	14	0	0	7	13	9	0	3	1	4	5	7	1	11	0	7	17	3	0	0	2	3		119
ASV_1863	8	3	4	25	21	4	1	1	0	0	0	0	2	13	4	2	23	4	5	0	0	0	0	4		124
ASV_1864	5	3	3	15	18	22	4	10	0	0	0	0	0	6	0	0	6	15	3	6	3	2	3	0		124
ASV_1865	3	4	7	19	17	3	10	17	0	0	0	0	0	0	2	2	14	5	10	11	0	0	0	0		124
ASV_1866	0	0	22	3	8	3	8	16	0	0	0	0	0	0	3	25	4	7	8	14	3	0	0	0		124
ASV_1867	0	0	0	0	0	0	4	6	38	3	1	6	3	0	0	0	0	0	3	3	35	7	3	6		118
ASV_1868	0	0	0	0	0	0	0	0	28	2	5	16	11	0	0	0	0	0	0	0	19	0	11	18		110
ASV_1869	23	4	2	4	5	12	12	7	0	0	0	0	1	19	4	2	3	10	4	6	0	0	1	4		123
ASV_1870	10	11	6	11	37	0	8	0	0	2	0	1	1	9	13	2	5	0	4	1	0	0	0	2		123
ASV_1871	9	20	3	8	11	4	0	2	0	0	0	3	2	15	14	5	8	3	2	5	5	0	1	0		120
ASV_1872	7	5	7	9	3	19	9	6	2	1	0	0	0	3	4	11	8	12	7	10	0	0	0	0		123
ASV_1873	6	3	0	8	28	4	20	14	0	2	0	0	1	3	2	2	6	6	8	9	0	0	0	1		123
ASV_1874	3	24	9	26	13	0	3	4	0	0	0	0	9	0	11	0	4	0	0	8	0	0	3	4		121
ASV_1875	3	0	12	41	9	0	5	0	0	1	0	0	0	0	0	10	42	0	0	0	0	0	0	0		123
ASV_1876	1	3	7	22	6	20	5	0	2	2	1	5	6	0	0	6	14	10	3	0	0	0	4	5		122
ASV_1877	0	5	6	36	15	0	3	0	0	0	0	0	6	3	3	7	29	5	2	0	0	3	0	0		123
ASV_1878	0	1	0	0	0	0	0	0	13	43	3	5	3	0	3	0	0	2	0	4	10	27	6	3		123
ASV_1879	0	0	17	6	11	9	13	7	0	0	0	0	0	0	0	5	13	14	15	5	0	0	5	0		120
ASV_1880	0	0	11	3	21	9	13	16	1	2	0	0	0	0	0	7	8	13	12	7	0	0	0	0		123
ASV_1881	13	16	0	4	0	0	0	0	0	0	10	0	10	0	0	4	0	0	9	10	11	0	0	18		105
ASV_1882	11	11	4	8	10	9	10	9	2	0	0	0	0	12	13	1	6	7	0	9	0	0	0	0		122
ASV_1883	8	10	22	8	2	7	9	7	0	0	0	0	0	11	5	20	0	10	0	0	0	2	0	0		121
ASV_1884	8	12	6	16	12	4	0	0	0	2	0	0	0	10	10	9	10	7	10	6	0	0	0	0		122
ASV_1885	0	16	9	19	11	12	4	0	0	0	0	2	0	0	7	10	19	10	0	3	0	0	0	0		122
ASV_1886	0	3	1	5	27	0	4	3	3	3	2	4	15	3	6	2	4	2	0	0	1	5	10	6		109
ASV_1887	0	2	0	0	1	0	0	60	0	0	0	0	0	0	0	0	0	0	0	59	0	0	0	0		122
ASV_1888	0	0	11	34	0	0	0	0	0	0	0	0	0	0	0	17	52	4	0	4	0	0	0	0		122
ASV_1889	0	0	2	46	2	9	3	0	0	1	0	0	2	0	0	3	33	11	4	0	1	0	4	1		122
ASV_1890	0	0	0	0	0	0	7	1	18	9	2	9	10	0	0	0	0	0	9	4	14	13	14	8		118
ASV_1891	31	13	7	9	0	6	0	0	0	0	0	0	0	31	9	4	6	5	0	0	0	0	0	0		121
ASV_1892	12	0	0	32	24	8	0	6	1	0	0	0	0	7	8	0	16	0	0	5	2	0	0	0		121
ASV_1893	10	20	7	15	11	3	0	0	6	0	0	0	0	3	19	4	16	0	4	0	0	0	0	3		121
ASV_1894	9	21	5	26	3	4	0	2	0	0	1	1	0	16	8	5	17	0	0	0	0	0	0	3		121
ASV_1895	9	7	7	15	6	1	0	1	0	0	0	4	4	18	11	10	21	4	0	0	0	0	2	1		121
ASV_1896	7	0	15	0	0	0	7	11	5	11	3	5	0	4	6	3	0	0	8	12	9	4	9	2		121
ASV_1897	7	6	8	10	12	8	2	0	0	0	0	0	9	5	17	8	10	15	4	0	0	0	0	0		121
ASV_1898	2	0	8	0	32	7	10	9	0	0	0	0	0	6	0	0	11	9	14	13	0	0	0	0		121
ASV_1899	0	6	5	18	0	26	9	0	4	0	0	0	0	0	0	1	6	31	7	0	0	0	4	4		121
ASV_1900	0	2	0	3	0	41	4	3	0	4	2	0	4	0	0	1	0	42	3	3	3	0	5	1		121
ASV_1901	0	0	3	2	13	24	11	7	2	6	0	5	4	2	0	0	0	13	9	3	8	0	2	2		116
ASV_1902	14	19	3	9	2	0	12	4	1	1	0	3	3	17	12	4	0	0	7	2	0	2	1	1		117
ASV_1903	10	6	14	15	0	8	7	11	0	6	0	0	2	0	7	5	3	6	5	11	0	1	0	0		117
ASV_1904	9	3	5	2	0	0	9	3	5	5	2	9	12	3	3	3	2	1	4	0	7	3	11	7		108
ASV_1905	9	5	0	28	11	8	7	0	0	1	0	0	7	4	6	3	17	8	0	0	0	0	4	0		118
ASV_1906	8	8	12	0	3	3	4	0	13	3	4	7	5	3	1	8	5	2	4	0	9	3	5	4		114
ASV_1907	7	12	9	16	13	10	9	4	0	0	0	0	0	3	8	5	6	7	6	5	0	0	0	0		120
ASV_1908	6	7	2	3	8	1	1	0	3	0	3	13	14	10	12	3	8	1	0	1	5	2	6	7		116
ASV_1909	4	5	14	17	5	11	5	5	0	0	0	0	0	5	6	13	10	11	7	1	0	0	0	0		119
ASV_1910	4	0	3	7	31	13	11	11	0	0	0	0	0	0	6	4	6	13	5	6	0	0	0	0		120
ASV_1911	4	8	3	12	12	10	11	0	0	9	0	0	0	11	10	2	13	9	0	0	2	0	0	4		120
ASV_1912	1	15	5	29	4	0	3	0	0	0	0	0	0	6	10	9	33	0	5	0	0	0	0	0		120
ASV_1913	0	2	26	8	13	11	2	3	0	0	0	0	0	4	0	29	11	9	2	0	0	0	0	0		120
ASV_1914	0	0	20	5	13	15	15	5	0	0	0	0	0	0	0	19	0	4	22	0	0	0	0	0		118
ASV_1915	0	0	1	2	0	0	0	2	12	4	5	11	13	0	0	1	0	0	2	9	7	6	12	13		100
ASV_1916	0	0	1	0	65	0	16	0	2	4	0	0	6	0	0	0	0	0	11	0	0	0	7	8		120
ASV_1917	0	0	0	0	0	59	0	0	0	0	0	0	0	0	0	0	0	61	0	0	0	0	0	0		120
ASV_1918	0	0	0	0	0	0	3	3	31	6	0	19	5	0	0	0	0	0	0	0	32	6	8	0		113
ASV_1919	8	7	11	12	0	2	4	4	4	4	0	1	2	5	7	12	12	5	6	1	6	0	3	2		118
ASV_1920	6	8	6	6	2	5	6	9	3	3	0	3	0	11	10	4	6	11	13	1	1	1	2	2		119
ASV_1921	3	5	0	0	0	0	3	4	9	16	4	10	13	7	4	0	1	2	0	0	8	7	9	8		113
ASV_1922	1	22	3	15	11	0	2	2	0	0	0	4	0	2	19	4	26	1	0	1	1	3	0	1		118
ASV_1923	0	0	22	34	1	4	0	0	0	0	0	0	0	0	2	29	18	7	0	2	0	0	0	0		119
ASV_1924	0	0	5	24	23	11	4	0	13	0	2	5	0	0	0	0	10	9	10	0	0	0	0	1		117
ASV_1925	0	0	0	33	16	9	13	2	0	0	0	0	0	0	0	2	24	3	6	0	11	0	0	0		119
ASV_1926	0	0	0	0	0	63	0	0	0	0	0	0	0	0	0	0	0	56	0	0	0	0	0	0		119
ASV_1927	0	0	0	0	0	54	0	0	0	0	0	0	0	1	0	0	0	64	0	0	0	0	0	0		119
ASV_1928	0	0	0	0	0	0	7	0	9	13	7	12	14	0	0	0	0	0	9	0	8	0	21	8		108
ASV_1929	14	0	9	9	15	6	0	13	0	0	0	0	3	0	0	0	15	11	6	17	0	0	0	0		118
ASV_1930	10	16	0	13	0	15	0	0	0	0	0	2	8	9	2	4	11	12	0	0	5	0	2	9		118
ASV_1931	7	6	11	7	6	5	13	6	2	2	0	0	0	5	7	11	4	7	9	6	2	0	1	1		118
ASV_1932	6	10	28	15	0	0	0	2	2	0	0	4	3	9	8	13	10	0	0	1	1	0	2	1		115
ASV_1933	5	5	2	20	14	3	2	1	0	5	0	4	0	1	5	4	30	3	3	0	0	0	1	6		114
ASV_1934	4	15	12	19	0	0	0	2	4	0	0	0	0	16	17	8	20	0	0	1	0	0	0	0		118
ASV_1935	4	1	6	10	30	6	8	7	2	2	1	0	0	0	0	7	9	5	8	0	1	2	4	5		118
ASV_1936	3	0	1	4	3	7	21	14	0	1	0	0	0	0	5	1	2	16	21	18	0	1	0	0		118
ASV_1937	0	6	0	16	44	17	0	0	0	0	0	5	0	0	0	7	8	13	0	2	0	0	0	0		118
ASV_1938	0	0	2	10	0	3	1	5	12	6	0	12	12	0	0	4	7	2	2	2	7	4	7	12		110
ASV_1939	0	0	0	1	8	3	3	5	6	3	8	9	10	0	0	3	1	2	4	1	5	9	8	18		107
ASV_1940	0	0	0	0	17	15	18	15	0	0	0	0	0	0	0	0	0	20	19	13	0	0	1	0		118
ASV_1941	0	0	0	0	0	59	0	0	0	0	0	0	0	0	0	0	0	59	0	0	0	0	0	0		118
ASV_1942	23	11	16	0	2	3	0	0	10	0	0	10	3	15	2	3	2	2	0	0	6	0	0	0		108
ASV_1943	14	6	8	12	0	0	7	1	2	2	0	0	2	18	11	10	14	0	6	0	1	0	3	0		117
ASV_1944	9	8	9	21	3	7	0	4	2	0	1	0	0	4	6	7	11	9	0	3	2	2	4	2		114
ASV_1945	6	3	1	8	17	1	2	4	3	2	2	13	2	7	5	0	8	2	7	1	3	2	3	10		112
ASV_1946	4	4	1	1	8	8	0	0	5	2	1	8	14	3	1	3	8	9	7	1	6	0	11	5		110
ASV_1947	4	4	7	16	12	5	3	9	0	4	0	1	0	6	10	6	9	8	6	6	0	0	0	0		116
ASV_1948	1	7	5	4	10	27	4	3	0	2	0	1	0	6	9	5	6	16	7	1	0	0	0	0		114
ASV_1949	0	3	10	12	0	12	14	4	3	1	0	3	3	0	2	8	4	6	11	12	0	0	3	0		111
ASV_1950	0	3	8	6	0	0	3	3	5	4	7	7	4	4	2	13	8	0	0	8	0	9	5	11		110
ASV_1951	0	3	6	5	3	1	7	0	3	7	3	14	11	2	0	10	0	0	4	0	5	2	11	12		109
ASV_1952	0	0	0	0	0	0	0	60	0	0	1	5	5	0	0	0	0	0	0	33	0	0	2	6		112
ASV_1953	22	18	0	10	2	1	1	0	0	1	0	0	0	24	23	0	7	4	0	0	2	0	0	1		116
ASV_1954	10	11	6	8	17	11	6	4	0	0	0	1	0	0	3	8	9	11	11	0	0	0	0	0		116
ASV_1955	5	2	2	8	22	3	5	18	0	0	0	0	1	3	3	2	0	4	10	21	1	0	2	2		114
ASV_1956	1	10	13	7	16	4	6	7	2	3	1	0	3	0	0	9	7	9	8	4	2	0	0	4		116
ASV_1957	0	12	22	29	0	10	0	3	0	0	0	0	0	0	0	11	29	0	0	0	0	0	0	0		116
ASV_1958	0	0	4	0	11	17	8	6	6	0	0	5	4	0	0	6	0	14	8	3	10	5	9	0		116
ASV_1959	0	0	3	49	0	8	0	0	0	0	0	0	1	0	0	5	41	4	0	0	0	0	5	0		116
ASV_1960	0	0	0	0	33	0	9	4	1	6	2	6	15	0	0	0	0	11	7	1	5	2	0	10		112
ASV_1961	32	5	10	9	0	0	0	0	0	0	0	0	0	28	13	8	10	0	0	0	0	0	0	0		115
ASV_1962	28	19	4	6	3	3	1	0	0	0	0	1	4	16	10	2	11	2	0	0	1	0	1	1		113
ASV_1963	18	21	0	18	0	0	0	0	0	0	0	0	0	18	13	0	27	0	0	0	0	0	0	0		115
ASV_1964	12	12	14	3	7	6	3	3	0	0	0	0	2	10	7	7	10	4	2	4	6	0	2	0		114
ASV_1965	11	4	3	10	19	6	6	7	0	0	0	0	0	12	12	4	6	5	9	1	0	0	0	0		115
ASV_1966	8	4	25	9	8	0	0	0	0	0	0	0	0	13	6	27	6	7	0	2	0	0	0	0		115
ASV_1967	8	20	17	10	0	0	0	0	0	0	0	0	0	14	19	23	4	0	0	0	0	0	0	0		115
ASV_1968	1	0	0	23	25	3	0	0	5	0	4	0	4	5	4	3	19	8	3	0	0	1	4	3		115
ASV_1969	0	20	4	12	15	0	0	13	0	0	0	0	0	6	11	10	9	7	6	0	0	0	0	0		113
ASV_1970	0	2	2	8	14	3	3	6	3	6	1	5	6	2	7	0	0	7	0	3	2	0	10	9		99
ASV_1971	0	0	7	36	10	0	3	0	0	0	0	0	1	0	20	3	26	3	0	4	2	0	0	0		115
ASV_1972	0	0	0	9	0	0	12	0	0	0	0	0	0	19	34	0	34	0	0	0	0	0	7	0		115
ASV_1973	0	0	0	0	4	0	14	49	0	2	0	0	0	0	0	0	0	2	18	26	0	0	0	0		115
ASV_1974	0	0	0	0	0	69	0	0	0	0	0	0	0	0	0	0	0	46	0	0	0	0	0	0		115
ASV_1975	0	0	0	0	0	64	0	0	0	0	0	0	0	0	0	0	0	51	0	0	0	0	0	0		115
ASV_1976	0	0	0	0	0	60	0	0	0	0	0	0	0	0	0	0	0	55	0	0	0	0	0	0		115
ASV_1977	0	0	0	0	0	53	0	0	0	0	0	0	0	0	0	0	0	62	0	0	0	0	0	0		115
ASV_1978	0	0	0	0	0	0	0	0	16	19	2	15	11	0	0	0	0	0	0	0	15	13	6	7		104
ASV_1979	21	23	4	12	0	0	0	0	0	0	0	0	0	26	19	0	8	0	0	0	0	0	1	0		114
ASV_1980	20	11	11	7	11	0	0	0	0	0	0	0	0	26	18	4	3	3	0	0	0	0	0	0		114
ASV_1981	15	10	2	8	26	4	6	3	4	4	0	2	2	5	3	1	3	5	4	0	2	0	0	0		109
ASV_1982	11	6	0	0	1	37	0	2	0	0	0	0	0	16	3	0	0	38	0	0	0	0	0	0		114
ASV_1983	8	12	7	18	20	5	5	4	0	0	0	0	0	0	14	0	13	8	0	0	0	0	0	0		114
ASV_1984	4	1	0	4	4	19	7	16	0	1	0	0	0	1	2	3	0	29	13	9	0	1	0	0		114
ASV_1985	3	0	3	1	0	6	21	27	0	1	0	0	0	0	0	0	2	3	23	24	0	0	0	0		114
ASV_1986	0	19	5	13	14	1	7	0	2	0	0	2	4	2	13	4	12	4	4	0	2	0	2	0		110
ASV_1987	0	5	0	18	30	4	7	5	0	0	0	0	0	0	1	0	13	9	13	8	0	0	0	0		113
ASV_1988	0	0	2	15	4	3	9	8	5	3	2	1	6	0	0	0	14	7	7	2	3	3	9	5		108
ASV_1989	0	0	1	1	0	1	0	48	2	3	0	0	5	0	0	2	0	2	4	38	2	2	2	0		113
ASV_1990	0	0	0	0	3	4	7	3	6	5	1	5	16	0	0	2	0	9	9	5	4	2	13	11		105
ASV_1991	0	0	0	0	0	56	0	0	0	0	0	0	0	0	0	0	0	57	0	1	0	0	0	0		114
ASV_1992	0	0	0	0	0	0	0	74	0	0	0	0	0	0	0	0	0	0	0	40	0	0	0	0		114
ASV_1993	33	13	0	4	0	0	0	0	0	0	0	0	0	36	19	0	8	0	0	0	0	0	0	0		113
ASV_1994	31	18	0	3	0	0	1	0	4	0	1	4	0	15	25	0	7	0	0	1	0	2	0	0		112
ASV_1995	12	0	4	5	15	9	9	30	0	0	0	0	0	14	1	3	0	6	3	2	0	0	0	0		113
ASV_1996	7	4	0	2	0	1	0	0	0	2	1	18	17	6	9	0	1	1	0	4	2	3	11	9		98
ASV_1997	4	0	0	3	13	11	14	7	0	0	0	3	0	0	0	8	7	13	20	4	0	0	0	0		107
[truncated: 21,683 more rows]
