# Supplementary material for: From the Andes to the desert: 16S rRNA metabarcoding characterization of aquatic bacterial communities in the Rimac river, the main source of water for Lima, Peru
Source: PLoS One. 2021 Apr 22;16(4):e0250401. doi: 10.1371/journal.pone.0250401 (PMC8061919; doi:10.1371/journal.pone.0250401)
Supplement: S5 Table — The biosafety information was obtained from the Risk Group database (American Biological Safety Association). (XLSX) [file pone.0250401.s009.xlsx]

## Sheet: S5_Table
Human pathogens
Genus	Species	Habitat
Arcobacter	cryaerophilus	Animal feces
Aeromonas	caviae	Environmental
Prevotella	sp.	Ubiquitous
Pseudomonas	spp.	Ubiquitous
Escherichia	sp.	Water, contaminated food, digestive tract
Other animal pathogens
Genus	Species	Habitat
Arcobacter	cryaerophilus, butzleri	Animal feces
Flavobacterium	succinicans	Sea and lake water
Aeromonas	sp.	Environmental
Succinivibrio	sp.	Water
Escherichia	sp.	Water, contaminated food, digestive tract
Faecalibacterium	prausnitzii	Anaerobic environments
