# Supplementary material for: From the Andes to the desert: 16S rRNA metabarcoding characterization of aquatic bacterial communities in the Rimac river, the main source of water for Lima, Peru
Source: PLoS One. 2021 Apr 22;16(4):e0250401. doi: 10.1371/journal.pone.0250401 (PMC8061919; doi:10.1371/journal.pone.0250401)
Supplement: S6 Table — (XLSX) [file pone.0250401.s010.xlsx]

## Sheet: S6_Table
Upper Rimac
KEGG_Entry	Definition	Gene or Protein	Pathway
K02030	polar amino acid transport system substrate-binding protein	ABC.PA.S
K03406	methyl-accepting chemotaxis protein	mcp	Two-component system; Bacterial chemotaxis
K05874	methyl-accepting chemotaxis protein I, serine sensor receptor	tsr	Two-component system; Bacterial chemotaxis
K01999	branched-chain amino acid transport system substrate-binding protein	livK	ABC transporters; Quorum sensing
K07484	transposase
K02014	iron complex outermembrane recepter protein	TC.FEV.OM
K00626	acetyl-CoA C-acetyltransferase [EC:2.3.1.9]	ACAT; atoB	Fatty acid degradation; Synthesis and degradation of ketone bodies; Valine, leucine and isoleucine degradation; Lysine degradation; Benzoate degradation; Tryptophan metabolism; Pyruvate metabolism; Glyoxylate and dicarboxylate metabolism; Propanoate metabolism; Butanoate metabolism; Carbon fixation pathways in prokaryotes; Terpenoid backbone biosynthesis; Metabolic pathway; Biosynthesis of second…
Parac-Upper Rimac
KEGG_Entry	Definition	Gene or Protein	Pathway
K02030	polar amino acid transport system substrate-binding protein	ABC.PA.S
K03406	methyl-accepting chemotaxis protein	mcp	Two-component system; Bacterial chemotaxis
K05874	methyl-accepting chemotaxis protein I, serine sensor receptor	tsr	Two-component system; Bacterial chemotaxis
K01999	branched-chain amino acid transport system substrate-binding protein	livK	ABC transporters; Quorum sensing
K00626	acetyl-CoA C-acetyltransferase [EC:2.3.1.9]	ACAT; atoB	Fatty acid degradation; Synthesis and degradation of ketone bodies; Valine, leucine and isoleucine degradation; Lysine degradation; Benzoate degradation; Tryptophan metabolism; Pyruvate metabolism; Glyoxylate and dicarboxylate metabolism; Propanoate metabolism; Butanoate metabolism; Carbon fixation pathways in prokaryotes; Terpenoid backbone biosynthesis; Metabolic pathway; Biosynthesis of second…
K01997	branched-chain amino acid transport system permease protein	livH	ABC transporters; Quorum sensing
K01995	branched-chain amino acid transport system ATP-binding protein	livG	ABC transporters; Quorum sensing
K07486	transposase
K02477	two-component system; LytTR family, response regulator
K02014	iron complex outermembrane recepter protein	TC.FEV.OM
K03427	type I restriction enzyme M protein [EC:2.1.1.72]	hsdM
Santa Eulalia-Parac
KEGG_Entry	Definition	Gene or Protein	Pathway
K02030	polar amino acid transport system substrate-binding protein	ABC.PA.S
K01999	branched-chain amino acid transport system substrate-binding protein	livK	ABC transporters; Quorum sensing
K03406	methyl-accepting chemotaxis protein	mcp	Two-component system; Bacterial chemotaxis
K05874	methyl-accepting chemotaxis protein I, serine sensor receptor	tsr	Two-component system; Bacterial chemotaxis
K01997	branched-chain amino acid transport system permease protein	livH	ABC transporters; Quorum sensing
K01995	branched-chain amino acid transport system ATP-binding protein	livG	ABC transporters; Quorum sensing
K01996	branched-chain amino acid transport system ATP-binding protein	livF	ABC transporters; Quorum sensing
K01998	branched-chain amino acid transport system permease protein	livM	ABC transporters; Quorum sensing
K00249	acyl-CoA dehydrogenase [EC:1.3.8.7]	ACADM, acd	Fatty acid degradation, Valine, leucine and isoleucine degradation, Metabolic pathways, Biosynthesis of secondary metabolites, Fatty acid metabolism, PPAR signaling pathway
K07486	transposase
K02477	two-component system; LytTR family, response regulator
K02014	iron complex outermembrane recepter protein	TC.FEV.OM
K03427	type I restriction enzyme M protein [EC:2.1.1.72]	hsdM
K01991	polysaccharide biosynthesis/export protein	wza, gfcE	Two-component system, Biofilm formation - Escherichia coli
K04564	superoxide dismutase, Fe-Mn family [EC:1.15.1.1]	SOD2	MAPK signaling pathway - fly; FoxO signaling pathway; Peroxisome
K03671	thioredoxin 1	trxA	NOD-like receptor signaling pathway, Parkinson disease, Salmonella infection, Fluid shear stress and atherosclerosis
K03654	ATP-dependent DNA helicase RecQ	recQ
K01990	ABC-2 type transport system ATP-binding protein	ABC-2.A	ABC transporters; Quorum sensing
Santa Eulalia
KEGG_Entry	Definition	Gene or Protein	Pathway
K02030	polar amino acid transport system substrate-binding protein	ABC.PA.S
K05874	methyl-accepting chemotaxis protein I, serine sensor receptor	tsr	Two-component system; Bacterial chemotaxis
K03406	methyl-accepting chemotaxis protein	mcp	Two-component system; Bacterial chemotaxis
K01999	branched-chain amino acid transport system substrate-binding protein	livK	ABC transporters; Quorum sensing
K00626	acetyl-CoA C-acetyltransferase [EC:2.3.1.9]	ACAT; atoB	Fatty acid degradation; Synthesis and degradation of ketone bodies; Valine, leucine and isoleucine degradation; Lysine degradation; Benzoate degradation; Tryptophan metabolism; Pyruvate metabolism; Glyoxylate and dicarboxylate metabolism; Propanoate metabolism; Butanoate metabolism; Carbon fixation pathways in prokaryotes; Terpenoid backbone biosynthesis; Metabolic pathway; Biosynthesis of second…
K00799	glutathione S-transferase	GST; gst	Glutathione metabolism; Metabolism of xenobiotics by cytochrome P450; Drug metabolism; Metabolic pathways; Platinum drug resistance
K03566	LysR family transcriptional regulator, glycine cleavage system transcriptional activator	gcvA	Biofilm formation - Escherichia coli
K03719	Lrp/AsnC family transcriptional regulator, leucine-responsive regulatory protein	lrp
K11527	two-component system, sensor histidine kinase and response regulator [EC:2.7.13.3]	K11527
K11904	type VI secretion system secreted protein VgrG	vgrG	Bacterial secretion system
Jicamarca-Santa Eulalia
KEGG_Entry	Definition	Gene or Protein	Pathway
K02030	polar amino acid transport system substrate-binding protein	ABC.PA.S
K05874	methyl-accepting chemotaxis protein I, serine sensor receptor	tsr	Two-component system; Bacterial chemotaxis
K03406	methyl-accepting chemotaxis protein	mcp	Two-component system; Bacterial chemotaxis
K01999	branched-chain amino acid transport system substrate-binding protein	livK	ABC transporters; Quorum sensing
K00626	acetyl-CoA C-acetyltransferase [EC:2.3.1.9]	ACAT; atoB	Fatty acid degradation; Synthesis and degradation of ketone bodies; Valine, leucine and isoleucine degradation; Lysine degradation; Benzoate degradation; Tryptophan metabolism; Pyruvate metabolism; Glyoxylate and dicarboxylate metabolism; Propanoate metabolism; Butanoate metabolism; Carbon fixation pathways in prokaryotes; Terpenoid backbone biosynthesis; Metabolic pathway; Biosynthesis of second…
K07486	transposase
K00799	glutathione S-transferase	GST; gst	Glutathione metabolism; Metabolism of xenobiotics by cytochrome P450; Drug metabolism; Metabolic pathways; Platinum drug resistance
K03566	LysR family transcriptional regulator, glycine cleavage system transcriptional activator	gcvA	Biofilm formation - Escherichia coli
K03719	Lrp/AsnC family transcriptional regulator, leucine-responsive regulatory protein	lrp
K11527	two-component system, sensor histidine kinase and response regulator [EC:2.7.13.3]	K11527
K07497	putative transposase
K02004	putative ABC transport system permease protein	ABC.CD.P
Lower Rimac
KEGG_Entry	Definition	Gene or Protein	Pathway
K03406	methyl-accepting chemotaxis protein	mcp	Two-component system; Bacterial chemotaxis
K07497	putative transposase
K07485
K02030	polar amino acid transport system substrate-binding protein	ABC.PA.S
K02014	iron complex outermembrane recepter protein	TC.FEV.OM
K07493	putative transposase	K07493
K02484	two-component system, OmpR family, sensor kinase [EC:2.7.13.3]
K02483	two-component system, OmpR family, response regulator
K07126	No data
