# Supplementary material for: From the Andes to the desert: 16S rRNA metabarcoding characterization of aquatic bacterial communities in the Rimac river, the main source of water for Lima, Peru
Source: PLoS One. 2021 Apr 22;16(4):e0250401. doi: 10.1371/journal.pone.0250401 (PMC8061919; doi:10.1371/journal.pone.0250401)
Supplement: S7 Table — Data was normalized using the total ion current (TIC) and Log10-transformation. (XLSX) [file pone.0250401.s011.xlsx]

## Sheet: S9_Table
Peak	Retention time tr (min)	Measured mass (m/z)	p-value	Total score	Internal standard	Internal standard	Internal standard	Internal standard	Internal standard	Internal standard	Internal standard	Internal standard	Blank	Blank	Blank	Blank	Blank	Blank	Blank	Blank	Blank	Blank	Blank	Blank	1.- Chicla	1.- Chicla	2.- San Mateo	2.- San Mateo	3.- Tamboraque	3.- Tamboraque	4.- Huanchor	4.- Huanchor	5.- Chacahuaro	5.- Chacahuaro	9.- Libertadores	9.- Libertadores	10.- Nuevo	10.- Nuevo	11.- Universitaria	11.- Universitaria	12.- Faucett	12.- Faucett
1	1.608	87.0412	0.620964	96.2	-3.08935	-2.98885	-3.1882	-3.18634	-3.16009	-3.13869	-3.15101	-3.28749	-3.06707	-3.02139	-3.0582	-3.17693	-3.07982	-3.16212	-3.0331	-3.25216	-3.16369	-3.07134	-3.00768	-3.08299	-3.0464	-3.31598	-3.14892	-3.14562	-3.16793	-3.20337	-3.10534	-3.09994	-3.09304	-3.20404	-3.01044	-3.14499	-2.97144	-3.09084	-3.11259	-3.07602	-3.0477	-3.15764
2	2.319	137.127	0.14983	95.9	-4.01415	-4.35605	-3.42936	-3.9628	-3.49121	-4.25724	-3.08728	-4.22097	-4.45971	-4.06697	-4.44096	-4.23069	-4.06979	-4.07701	-4.23215	-3.94303	-4.42544	-4.44727	-4.53443	-4.41771	-3.985	-3.19556	-4.62727	-3.62267	-4.5964	-4.11681	-4.54238	-3.70154	-4.54552	-3.85875	-4.54431	-3.55421	-4.0329	-4.29905	-3.34413	-3.26136	-4.49357	-3.36682
3	2.849	137.127	0.0311799	96	-4.29886	-4.58014	-3.45479	-4.71298	-3.33364	-4.51628	-3.16281	-4.44673	-5.73614	-4.50114	-5.73614	-4.63531	-4.42372	-4.33731	-4.63512	-4.35896	-4.73614	-4.30006	-4.59567	-5.73614	-3.66966	-3.25996	-4.51353	-3.53955	-5.73614	-4.06575	-4.6102	-3.96637	-5.73614	-4.07449	-4.38203	-3.85401	-4.49162	-4.05932	-3.21822	-3.04784	-4.37903	-3.93501
4	3.925	85.0256	0.00783179	96.4	-4.41438	-4.81606	-4.56267	-4.63582	-4.63728	-4.79264	-4.801	-4.78753	-4.58175	-4.57147	-6.07921	-4.74472	-6.07921	-4.65388	-4.6394	-6.07921	-4.71627	-4.55873	-4.28911	-4.35241	-3.82275	-3.83433	-3.8505	-3.95323	-4.36031	-4.47565	-4.01984	-4.05677	-4.36608	-4.11072	-3.97844	-4.12312	-4.05151	-3.98276	-3.87344	-3.91102	-4.28592	-4.18366
5	8.45	105.03	0.020091	100	-4.49306	-4.60499	-6.09219	-6.09219	-6.09219	-6.09219	-6.09219	-6.09219	-6.09219	-4.57571	-6.09219	-6.09219	-6.09219	-6.09219	-6.09219	-6.09219	-6.09219	-6.09219	-5.09219	-6.09219	-4.51547	-4.26892	-4.56543	-4.7159	-6.09219	-4.68478	-4.3819	-4.12766	-4.58747	-6.09219	-6.09219	-4.66516	-6.09219	-4.48335	-4.32223	-4.23903	-6.09219	-4.60694
6	8.527	180.143	0.00103324	98.9	-6.47204	-6.47204	-6.47204	-6.47204	-6.47204	-6.47204	-6.47204	-6.47204	-6.47204	-6.47204	-6.47204	-6.47204	-6.47204	-4.61343	-6.47204	-6.47204	-6.47204	-5.47204	-6.47204	-6.47204	-4.54885	-4.59906	-4.55898	-4.24117	-4.6406	-6.47204	-4.41445	-4.14193	-4.29961	-4.5049	-4.46426	-6.47204	-4.31754	-6.47204	-4.55023	-6.47204	-4.59101	-6.47204
7	8.918	117.05	0.542302	99.9	-4.58496	-5.9401	-5.9401	-5.9401	-5.9401	-5.9401	-5.9401	-5.9401	-4.55948	-4.54349	-4.63327	-4.72636	-5.9401	-5.9401	-5.9401	-5.9401	-5.9401	-5.9401	-4.58221	-5.9401	-5.9401	-4.62219	-4.67534	-4.67944	-4.56914	-5.9401	-5.9401	-4.595	-4.61253	-5.9401	-5.9401	-5.9401	-5.9401	-5.9401	-5.9401	-4.6012	-5.9401	-5.9401
8	9.048	117.05	0.830096	99.9	-4.58496	-5.9401	-5.9401	-5.9401	-5.9401	-5.9401	-5.9401	-5.9401	-5.9401	-4.82786	-4.63327	-4.72636	-5.9401	-4.6202	-5.9401	-5.9401	-5.9401	-5.9401	-4.58221	-5.9401	-5.9401	-4.62219	-4.67534	-5.9401	-4.56914	-5.9401	-5.9401	-4.595	-4.61253	-5.9401	-5.9401	-5.9401	-5.9401	-5.9401	-5.9401	-4.6012	-5.9401	-5.9401
9	9.341	355.056	0.0153192	98.6	-3.47436	-3.74205	-3.73739	-3.74264	-3.41913	-3.31782	-3.61289	-3.40427	-4.37476	-4.53098	-4.16856	-4.00318	-3.87276	-3.75025	-3.7857	-3.56326	-3.56653	-3.41064	-3.5525	-3.3066	-4.26934	-3.89204	-4.45435	-4.25466	-4.24303	-3.93016	-3.97288	-3.74985	-4.49216	-3.89129	-4.37076	-3.74626	-4.04093	-3.76948	-4.48637	-4.06094	-4.4536	-4.39863
10	10.457	164.077	1.86278e-08	97.4	-5.79277	-5.79277	-5.79277	-5.79277	-5.79277	-5.79277	-5.79277	-5.79277	-5.79277	-5.79277	-5.79277	-5.79277	-5.79277	-5.79277	-5.79277	-4.74637	-5.79277	-4.64743	-5.79277	-5.79277	-4.25471	-4.49438	-4.38897	-4.57842	-5.79277	-5.79277	-4.46254	-4.54133	-4.26622	-4.57987	-4.25154	-4.23116	-5.79277	-4.59672	-4.16455	-3.98574	-4.28006	-4.59751
11	10.712	133.067	0.0091514	99.3	-5.89902	-5.89902	-5.89902	-5.89902	-5.89902	-5.89902	-5.89902	-5.89902	-5.89902	-5.89902	-5.89902	-4.6774	-5.89902	-5.89902	-5.89902	-5.89902	-5.89902	-5.89902	-5.89902	-5.89902	-5.89902	-5.89902	-5.89902	-5.89902	-5.89902	-5.89902	-5.89902	-5.89902	-5.89902	-4.60949	-4.57775	-4.64355	-5.89902	-5.89902	-4.67424	-5.89902	-4.64708	-5.89902
12	11.076	217.062	0.793807	98.3	-6.02795	-6.02795	-4.8031	-6.02795	-6.02795	-6.02795	-6.02795	-6.02795	-6.02795	-4.44502	-6.02795	-6.02795	-6.02795	-6.02795	-6.02795	-6.02795	-6.02795	-6.02795	-6.02795	-6.02795	-6.02795	-6.02795	-6.02795	-6.02795	-6.02795	-4.6499	-6.02795	-5.02795	-6.02795	-6.02795	-6.02795	-6.02795	-6.02795	-6.02795	-6.02795	-6.02795	-6.02795	-6.02795
13	11.124	117.05	0.137317	99.9	-5.86146	-5.86146	-5.86146	-4.69326	-5.86146	-5.86146	-5.86146	-4.59845	-5.86146	-5.86146	-5.86146	-5.86146	-5.86146	-5.86146	-4.61961	-4.74374	-4.73684	-5.86146	-4.68089	-4.25647	-5.86146	-5.86146	-4.68106	-4.7755	-5.86146	-5.86146	-4.52711	-5.86146	-5.86146	-5.86146	-5.86146	-5.86146	-4.54037	-4.64483	-5.86146	-5.86146	-5.86146	-5.86146
14	11.268	165.157	0.031667	96.6	-6.33355	-6.33355	-6.33355	-6.33355	-4.63185	-4.69974	-6.33355	-6.33355	-6.33355	-4.55735	-6.33355	-6.33355	-6.33355	-4.65911	-6.33355	-6.33355	-6.33355	-6.33355	-6.33355	-6.33355	-4.4788	-4.57342	-4.77838	-4.36117	-6.33355	-6.33355	-4.1854	-4.43409	-6.33355	-4.65181	-5.33355	-6.33355	-6.33355	-6.33355	-6.33355	-4.50066	-4.60761	-6.33355
15	11.535	147.075	0.00366275	100	-5.94937	-5.94937	-5.94937	-5.94937	-5.94937	-4.67042	-4.69396	-5.94937	-5.94937	-5.94937	-5.94937	-5.94937	-5.94937	-5.94937	-5.94937	-5.94937	-4.72895	-5.94937	-5.94937	-4.43328	-4.49261	-4.58492	-5.94937	-5.94937	-4.59174	-5.94937	-3.91853	-3.90969	-4.27803	-4.64575	-5.94937	-5.94937	-5.94937	-5.94937	-5.94937	-4.61268	-5.94937	-4.6618
16	12.753	153.085	3.07053e-05	95.5	-5.80079	-4.60497	-5.80079	-4.6046	-5.80079	-5.80079	-4.80079	-4.72409	-5.80079	-5.80079	-4.58993	-5.80079	-5.80079	-5.80079	-5.80079	-5.80079	-5.80079	-5.80079	-5.80079	-5.80079	-4.17004	-4.18574	-4.58182	-4.21401	-5.80079	-5.80079	-4.09763	-4.09915	-4.3617	-3.99476	-4.52855	-4.1962	-5.80079	-4.09075	-3.84043	-4.01327	-5.80079	-4.65846
17	13.237	209.182	0.442512	98.7	-5.84912	-5.84912	-5.84912	-5.84912	-5.84912	-5.84912	-5.84912	-5.84912	-5.84912	-5.84912	-5.84912	-5.84912	-5.84912	-5.84912	-4.62936	-5.84912	-4.65879	-5.84912	-5.84912	-5.84912	-5.84912	-5.84912	-5.84912	-5.84912	-5.84912	-5.84912	-5.84912	-4.54952	-5.84912	-5.84912	-5.84912	-4.5776	-5.84912	-4.58229	-5.84912	-4.65416	-5.84912	-4.61576
18	13.239	109.097	1.99212e-05	96.2	-5.77648	-5.77648	-5.77648	-4.71221	-4.53694	-5.77648	-4.77648	-5.77648	-4.56584	-5.77648	-4.62131	-5.77648	-5.77648	-5.77648	-5.77648	-5.77648	-4.73709	-4.61443	-5.77648	-5.77648	-4.25946	-3.79376	-4.08834	-3.89006	-4.453	-4.64447	-4.31086	-4.05003	-4.56723	-4.68924	-3.87971	-3.68763	-4.10026	-3.64601	-4.14222	-3.6611	-4.19595	-3.94891
19	13.242	151.143	0.000806026	96.7	-5.80225	-5.80225	-5.80225	-5.80225	-5.80225	-5.80225	-4.80225	-5.80225	-5.80225	-5.80225	-5.80225	-4.6497	-5.80225	-5.80225	-5.80225	-5.80225	-4.77718	-5.80225	-5.80225	-5.80225	-3.80279	-3.785	-3.94053	-3.69444	-4.17502	-4.49702	-5.80225	-3.91803	-4.48931	-5.80225	-5.80225	-4.00303	-5.80225	-4.00284	-4.25335	-3.90827	-4.6182	-5.80225
20	13.246	141.049	7.41526e-05	99.8	-6.74222	-4.56619	-6.74222	-6.74222	-6.74222	-4.60687	-6.74222	-6.74222	-4.51719	-6.74222	-6.74222	-6.74222	-6.74222	-6.74222	-6.74222	-6.74222	-6.74222	-6.74222	-6.74222	-6.74222	-4.41763	-4.48706	-4.1687	-4.34458	-4.6118	-4.67956	-4.59228	-4.46823	-4.55829	-4.60173	-4.64601	-4.58453	-6.74222	-4.42878	-4.47619	-4.64341	-4.38583	-4.66796
21	13.246	194.122	1.58496e-05	97.2	-6.53779	-6.53779	-6.53779	-6.53779	-6.53779	-6.53779	-6.53779	-4.70937	-6.53779	-4.55364	-6.53779	-6.53779	-6.53779	-6.53779	-4.66341	-6.53779	-4.68221	-6.53779	-6.53779	-6.53779	-3.75459	-3.92406	-4.03366	-3.90345	-6.53779	-4.53084	-4.10236	-4.04077	-5.53779	-4.29278	-3.8693	-4.28869	-4.05369	-4.09602	-4.00498	-3.933	-4.04989	-4.2667
22	13.249	156.072	4.98768e-13	98.1	-5.64893	-5.64893	-4.64893	-5.64893	-4.61371	-5.64893	-5.64893	-5.64893	-4.54544	-5.64893	-5.64893	-5.64893	-5.64893	-5.64893	-5.64893	-5.64893	-5.64893	-4.61816	-5.64893	-5.64893	-3.10864	-3.20371	-3.20748	-3.21681	-3.33328	-3.42779	-3.29132	-3.20644	-3.36719	-3.29406	-3.19538	-3.19829	-3.15303	-3.2194	-3.13574	-3.1771	-3.23767	-3.17741
23	13.25	212.133	3.42029e-12	99.7	-6.00411	-6.00411	-4.54459	-6.00411	-4.62294	-4.65372	-6.00411	-4.71568	-6.00411	-6.00411	-6.00411	-6.00411	-6.00411	-6.00411	-4.73751	-6.00411	-6.00411	-6.00411	-6.00411	-6.00411	-3.00503	-3.06971	-3.19649	-3.10284	-3.42438	-3.37529	-3.28845	-3.11719	-3.33241	-3.33946	-3.12029	-3.07436	-3.12505	-3.12683	-3.21388	-3.00709	-3.22305	-3.15087
24	13.403	154.093	8.69235e-05	96.1	-5.90394	-5.90394	-5.90394	-5.90394	-5.90394	-4.63176	-5.90394	-5.90394	-5.90394	-4.57414	-5.90394	-4.72807	-4.54949	-5.90394	-5.90394	-5.90394	-4.73012	-4.60703	-5.90394	-5.90394	-3.83573	-3.82768	-4.15168	-3.89755	-4.57198	-5.90394	-4.28127	-4.08561	-4.55343	-4.23905	-3.79633	-3.66201	-4.01448	-4.05785	-4.10937	-3.84313	-4.05462	-5.90394
25	13.445	105.03	0.356832	100	-6.08707	-6.08707	-4.65891	-6.08707	-4.56636	-6.08707	-6.08707	-6.08707	-6.08707	-6.08707	-5.08707	-6.08707	-6.08707	-6.08707	-4.653	-6.08707	-6.08707	-6.08707	-4.60171	-4.59404	-6.08707	-6.08707	-6.08707	-4.64212	-4.56209	-4.74366	-6.08707	-4.6183	-6.08707	-6.08707	-6.08707	-6.08707	-6.08707	-6.08707	-6.08707	-6.08707	-6.08707	-6.08707
26	13.766	105.03	0.346465	100	-5.91466	-5.91466	-5.91466	-5.91466	-4.56636	-4.68401	-5.91466	-5.91466	-5.91466	-5.91466	-4.57726	-4.74288	-5.91466	-5.91466	-4.653	-5.91466	-5.91466	-5.91466	-5.91466	-4.59653	-5.91466	-4.7449	-4.64874	-5.91466	-4.70819	-4.74366	-4.46951	-4.6183	-4.62153	-5.91466	-5.91466	-5.91466	-4.53518	-5.91466	-5.91466	-5.91466	-5.91466	-5.91466
27	13.788	163.033	0.00288213	99.5	-6.09753	-6.09753	-6.09753	-6.09753	-6.09753	-6.09753	-6.09753	-6.09753	-6.09753	-6.09753	-6.09753	-4.7241	-6.09753	-6.09753	-6.09753	-6.09753	-6.09753	-6.09753	-6.09753	-6.09753	-6.09753	-6.09753	-4.65047	-6.09753	-4.12959	-4.21599	-6.09753	-4.45425	-6.09753	-6.09753	-6.09753	-6.09753	-6.09753	-4.64083	-6.09753	-4.60547	-6.09753	-6.09753
28	13.824	105.03	0.354349	99.9	-5.91466	-5.91466	-5.91466	-5.91466	-4.56636	-4.68401	-5.91466	-5.91466	-5.91466	-5.91466	-4.57726	-4.74179	-5.91466	-5.91466	-5.91466	-5.91466	-5.91466	-4.5959	-5.91466	-4.59653	-5.91466	-4.7449	-4.64874	-5.91466	-4.70819	-4.74366	-4.46951	-4.6183	-4.62153	-5.91466	-5.91466	-5.91466	-4.53518	-5.91466	-5.91466	-5.91466	-5.91466	-5.91466
29	13.899	165.085	5.19113e-07	99.5	-6.78149	-6.78149	-6.78149	-4.67282	-6.78149	-6.78149	-6.78149	-5.78149	-4.49994	-6.78149	-6.78149	-6.78149	-6.78149	-6.78149	-4.63707	-6.78149	-4.64997	-4.63593	-4.60515	-4.5688	-3.08618	-3.24016	-3.13567	-3.15491	-3.5113	-3.40244	-3.2404	-3.13238	-3.2562	-3.22172	-3.24525	-3.21423	-3.22945	-3.22794	-3.2595	-3.20407	-3.31721	-3.3197
30	13.899	236.167	1.70054e-19	99.8	-5.65419	-5.65419	-5.65419	-5.65419	-4.57942	-5.65419	-5.65419	-5.65419	-5.65419	-5.65419	-5.65419	-5.65419	-5.65419	-5.65419	-5.65419	-5.65419	-5.65419	-5.65419	-5.65419	-5.65419	-3.36508	-3.34622	-3.35001	-3.34932	-3.75983	-3.6875	-3.39806	-3.32943	-3.46003	-3.44638	-3.46996	-3.45644	-3.47878	-3.40242	-3.39135	-3.46832	-3.55132	-3.54231
31	13.9	180.107	3.87976e-11	97.9	-5.6958	-4.43281	-5.6958	-5.6958	-4.58819	-4.56386	-5.6958	-5.6958	-5.6958	-5.6958	-5.6958	-4.65229	-5.6958	-4.6958	-5.6958	-5.6958	-5.6958	-5.6958	-4.58403	-5.6958	-2.98649	-3.05921	-3.09226	-3.06456	-3.3196	-3.40541	-3.11465	-3.02235	-3.16437	-3.13836	-3.14626	-3.07506	-3.15172	-3.09387	-3.12271	-3.08262	-3.23838	-3.14016
32	13.94	192.143	6.67667e-06	99.3	-4.81126	-6.15777	-4.43868	-6.15777	-4.61828	-6.15777	-6.15777	-4.76446	-6.15777	-6.15777	-6.15777	-6.15777	-6.15777	-6.15777	-6.15777	-6.15777	-6.15777	-6.15777	-6.15777	-6.15777	-4.13849	-4.6838	-4.04282	-4.0608	-6.15777	-6.15777	-4.61466	-6.15777	-4.65085	-4.61055	-4.31804	-4.04569	-6.15777	-4.57394	-4.28696	-4.10596	-6.15777	-6.15777
33	13.967	161.09	0.00443638	98.7	-6.61997	-4.58792	-6.61997	-4.63346	-6.61997	-6.61997	-4.69739	-6.61997	-6.61997	-6.61997	-6.61997	-5.12025	-6.61997	-6.61997	-6.61997	-4.61096	-6.61997	-6.61997	-6.61997	-6.61997	-6.61997	-6.61997	-6.61997	-4.69516	-3.78864	-3.75348	-4.052	-3.99469	-4.1168	-3.95567	-4.58549	-6.61997	-4.54983	-4.99249	-4.61308	-6.61997	-6.61997	-4.6262
34	14.324	224.132	0.0128131	99.5	-5.924	-5.924	-5.924	-4.66801	-5.924	-5.924	-5.924	-5.924	-5.924	-5.924	-5.924	-4.74848	-5.924	-4.67726	-5.924	-5.924	-5.924	-5.924	-5.924	-5.924	-4.43997	-4.71669	-4.54451	-4.12816	-4.2841	-5.924	-4.60715	-5.924	-4.32924	-4.33004	-4.4196	-5.924	-5.924	-4.29553	-4.63127	-4.19813	-5.924	-4.58735
35	14.621	123.039	2.08116e-06	99.8	-5.80909	-4.60041	-5.80909	-5.80909	-5.80909	-5.80909	-5.80909	-5.80909	-5.80909	-4.52787	-5.80909	-5.80909	-5.80909	-4.66411	-5.80909	-4.77302	-5.80909	-5.80909	-4.57891	-5.80909	-4.22574	-3.92461	-3.90921	-3.98431	-5.80909	-5.80909	-4.03409	-4.27563	-4.2651	-4.2983	-4.14176	-3.97354	-4.24465	-4.41307	-4.48132	-4.63076	-4.02505	-4.36706
36	14.625	151.07	1.66822e-08	100	-6.04188	-6.04188	-6.04188	-6.04188	-6.04188	-6.04188	-6.04188	-6.04188	-6.04188	-6.04188	-4.84297	-6.04188	-6.04188	-6.04188	-6.04188	-6.04188	-6.04188	-6.04188	-6.04188	-4.53152	-3.95508	-4.11946	-3.98709	-3.96685	-6.04188	-6.04188	-4.57948	-4.14868	-6.04188	-4.15921	-4.05861	-3.78033	-4.32763	-4.14488	-6.04188	-6.04188	-3.92182	-4.12742
37	14.625	166.092	8.08947e-16	97.6	-5.93105	-5.93105	-5.93105	-5.93105	-4.58195	-5.93105	-5.93105	-5.93105	-5.93105	-5.93105	-5.93105	-5.93105	-5.93105	-5.93105	-5.93105	-5.93105	-4.93105	-5.93105	-5.93105	-5.93105	-3.21498	-3.19042	-3.31246	-3.22674	-4.09308	-3.94752	-3.34668	-3.23246	-3.4141	-3.39159	-3.17885	-3.17616	-3.21875	-3.27161	-3.67746	-3.48236	-3.34641	-3.18003
38	14.707	132.097	0.0408097	95.6	-6.50849	-6.50849	-4.55574	-6.50849	-4.82391	-4.68127	-4.80389	-4.44905	-6.50849	-6.50849	-6.50849	-6.50849	-6.50849	-6.50849	-4.64745	-4.70511	-6.50849	-6.50849	-6.50849	-6.50849	-4.50366	-4.14338	-6.50849	-6.50849	-6.50849	-4.65808	-6.50849	-5.50849	-6.50849	-4.64268	-6.50849	-6.50849	-6.50849	-4.56538	-4.06869	-3.83979	-6.50849	-4.70485
39	15.127	166.092	9.21768e-15	97.5	-5.73437	-5.73437	-5.73437	-5.73437	-5.73437	-5.73437	-4.68715	-5.73437	-5.73437	-5.73437	-5.73437	-5.73437	-5.73437	-5.73437	-5.73437	-5.73437	-5.73437	-5.73437	-5.73437	-5.73437	-3.76619	-3.98625	-3.70187	-4.00505	-4.56009	-4.58983	-3.79194	-3.94352	-4.33711	-4.11002	-3.83525	-4.51395	-4.13429	-3.86555	-3.97913	-3.86095	-4.32416	-4.02315
40	15.306	129.065	0.000334301	98.8	-6.07189	-6.07189	-6.07189	-6.07189	-4.66515	-6.07189	-6.07189	-6.07189	-6.07189	-6.07189	-6.07189	-6.07189	-6.07189	-4.68468	-6.07189	-6.07189	-6.07189	-6.07189	-6.07189	-6.07189	-6.07189	-6.07189	-4.70783	-6.07189	-3.83122	-3.81526	-6.07189	-6.07189	-6.07189	-6.07189	-6.07189	-4.65368	-6.07189	-6.07189	-6.07189	-4.71542	-4.65967	-4.64301
41	15.649	166.093	5.58069e-10	96.9	-5.98175	-5.98175	-5.98175	-5.98175	-5.98175	-5.98175	-5.98175	-5.98175	-5.98175	-4.55901	-5.98175	-5.98175	-5.98175	-5.98175	-5.98175	-5.98175	-5.98175	-5.98175	-5.98175	-5.98175	-4.26905	-4.07087	-3.91966	-4.13584	-5.98175	-5.98175	-5.98175	-5.98175	-4.59324	-4.61721	-4.0222	-4.29216	-5.98175	-4.57736	-4.2892	-4.25466	-4.3204	-4.63982
42	16.005	233.167	0.000443728	96.6	-4.59892	-6.59431	-6.59431	-6.59431	-4.6729	-4.63331	-6.59431	-6.59431	-6.59431	-6.59431	-6.59431	-6.59431	-4.27867	-6.59431	-6.59431	-6.59431	-6.59431	-6.59431	-6.59431	-6.59431	-4.09666	-4.73791	-4.48418	-4.74527	-6.59431	-4.42655	-6.59431	-5.03345	-6.59431	-6.59431	-3.85331	-3.87362	-4.12923	-4.58065	-4.39168	-4.68338	-4.61169	-4.04812
43	16.382	212.147	0.021754	95.2	-4.0093	-3.29086	-4.19267	-3.31539	-4.34523	-3.35638	-4.25448	-3.26573	-3.31947	-5.64998	-4.61205	-4.64015	-4.5134	-4.24873	-4.64692	-4.13575	-4.21754	-3.8618	-3.74296	-3.6537	-3.16199	-3.66009	-3.47168	-3.55067	-3.69087	-4.64998	-3.65627	-4.1045	-3.83936	-4.19159	-3.0595	-3.04658	-3.19764	-3.21425	-3.47477	-3.36106	-3.15076	-3.21526
44	16.467	171.028	0.00037943	99.9	-6.22642	-6.22642	-6.22642	-6.22642	-6.22642	-6.22642	-6.22642	-6.22642	-6.22642	-6.22642	-6.22642	-4.65022	-6.22642	-6.22642	-6.22642	-6.22642	-6.22642	-6.22642	-6.22642	-6.22642	-6.22642	-6.22642	-6.22642	-6.22642	-6.22642	-4.70773	-6.22642	-6.22642	-6.22642	-4.64069	-4.60285	-4.71575	-6.22642	-6.22642	-4.78325	-4.74909	-6.22642	-6.22642
45	17.004	647.429	0.0402748	100	-6.41288	-6.41288	-6.41288	-6.41288	-6.41288	-6.41288	-6.41288	-6.41288	-6.41288	-6.41288	-4.05899	-4.48655	-6.41288	-6.41288	-6.41288	-4.66231	-4.53122	-5.00949	-6.41288	-5.38641	-6.41288	-6.41288	-6.41288	-6.41288	-6.41288	-4.90049	-6.41288	-6.41288	-6.41288	-6.41288	-5.41288	-6.41288	-6.41288	-6.41288	-4.56236	-4.18339	-4.81649	-6.41288
46	17.284	429.071	0.0197607	99.8	-2.99225	-3.32163	-2.97699	-3.07524	-2.85818	-2.93169	-2.96221	-2.98558	-3.92042	-3.91689	-4.07607	-3.47541	-3.26786	-3.26052	-3.21874	-3.22896	-3.20819	-3.03169	-3.00833	-2.95507	-3.46214	-3.23689	-3.34121	-3.17677	-2.61214	-2.56791	-2.96564	-2.82109	-2.95914	-2.9337	-3.42107	-3.14458	-3.47868	-3.06315	-3.4964	-3.15936	-4.63999	-3.25361
47	17.404	357.054	0.000734466	98.9	-4.13444	-5.80618	-4.42037	-4.67617	-4.34232	-4.26086	-4.54374	-4.08402	-5.80618	-5.80618	-5.80618	-5.80618	-4.54697	-5.80618	-5.80618	-4.54321	-5.80618	-4.51132	-4.29639	-4.40381	-5.80618	-5.80618	-5.80618	-5.80618	-3.84479	-3.67462	-4.11392	-4.06065	-4.23575	-4.0113	-5.80618	-5.80618	-4.52089	-4.58397	-5.80618	-4.45613	-5.80618	-5.80618
48	17.555	283.068	0.0105645	100	-6.02247	-6.02247	-4.56868	-6.02247	-6.02247	-4.60929	-5.02247	-6.02247	-6.02247	-6.02247	-6.02247	-6.02247	-4.54702	-6.02247	-6.02247	-6.02247	-6.02247	-6.02247	-6.02247	-6.02247	-6.02247	-3.96236	-4.07705	-3.87832	-6.02247	-4.70778	-6.02247	-4.77278	-6.02247	-6.02247	-6.02247	-6.02247	-6.02247	-4.31079	-4.04523	-3.89914	-4.43968	-6.02247
49	17.831	293.095	0.00122847	99.9	-6.15737	-6.15737	-6.15737	-6.15737	-6.15737	-4.65567	-6.15737	-6.15737	-6.15737	-6.15737	-6.15737	-6.15737	-6.15737	-6.15737	-6.15737	-6.15737	-6.15737	-6.15737	-6.15737	-4.96392	-4.53192	-6.15737	-4.01516	-4.08084	-6.15737	-6.15737	-6.15737	-6.15737	-6.15737	-6.15737	-6.15737	-6.15737	-6.15737	-6.15737	-6.15737	-6.15737	-4.65216	-6.15737
50	18.279	262.146	0.0296921	98.5	-5.98226	-4.51374	-5.98226	-5.98226	-5.98226	-5.98226	-5.98226	-5.98226	-5.98226	-5.98226	-5.98226	-5.98226	-5.98226	-5.98226	-5.98226	-5.98226	-5.98226	-5.98226	-5.98226	-5.98226	-5.98226	-4.63991	-4.30422	-5.98226	-5.98226	-5.98226	-5.98226	-5.98226	-4.98226	-5.98226	-4.10205	-5.98226	-5.98226	-4.43119	-5.98226	-4.56465	-4.08151	-4.43019
51	18.283	274.145	6.02735e-06	99.4	-5.98444	-5.98444	-5.98444	-5.98444	-5.98444	-5.98444	-4.68099	-5.98444	-5.98444	-5.98444	-5.98444	-5.98444	-5.98444	-5.98444	-5.98444	-5.98444	-5.98444	-5.98444	-5.98444	-5.98444	-4.26636	-5.98444	-4.39589	-5.98444	-5.98444	-4.60276	-4.57922	-5.98444	-5.98444	-5.98444	-3.77953	-3.99741	-4.49589	-4.50893	-4.35924	-4.01318	-4.00276	-4.16098
52	18.371	239.203	1.43411e-06	99.2	-6.02957	-6.02957	-6.02957	-6.02957	-6.02957	-4.70211	-6.02957	-6.02957	-4.533	-6.02957	-6.02957	-6.02957	-6.02957	-6.02957	-6.02957	-6.02957	-6.02957	-6.02957	-6.02957	-6.02957	-6.02957	-4.64381	-6.02957	-4.453	-4.14656	-4.19275	-3.61459	-3.7465	-4.34292	-4.6356	-4.15532	-4.08025	-3.82986	-3.9911	-4.55457	-4.08296	-6.02957	-4.66658
53	18.6	151.069	2.80925e-09	99.7	-5.83927	-5.83927	-5.83927	-4.59089	-5.83927	-5.83927	-4.71896	-5.83927	-4.54208	-5.83927	-4.60189	-5.83927	-5.83927	-5.83927	-5.83927	-5.83927	-4.6498	-5.83927	-5.83927	-5.83927	-4.56395	-4.56202	-4.64391	-4.68398	-2.19395	-2.24629	-2.85426	-2.87716	-2.92682	-3.01524	-3.89735	-3.81768	-3.90777	-3.85509	-4.44506	-5.83927	-4.3805	-4.50494
54	18.629	225.083	0.000263369	96.1	-6.00302	-6.00302	-4.65049	-6.00302	-3.90348	-6.00302	-6.00302	-6.00302	-6.00302	-6.00302	-6.00302	-6.00302	-6.00302	-6.00302	-6.00302	-6.00302	-4.58401	-6.00302	-6.00302	-6.00302	-6.00302	-6.00302	-6.00302	-6.00302	-3.28975	-3.25067	-4.58442	-3.91526	-4.17409	-6.00302	-6.00302	-6.00302	-6.00302	-6.00302	-6.00302	-6.00302	-6.00302	-5.00302
55	18.633	265.131	5.87202e-05	100	-5.89578	-4.55887	-5.89578	-5.89578	-5.89578	-4.66024	-5.89578	-5.89578	-5.89578	-5.89578	-5.89578	-5.89578	-5.89578	-4.73942	-5.89578	-5.89578	-5.89578	-5.89578	-5.89578	-5.89578	-4.06743	-4.30929	-4.08305	-4.12189	-5.89578	-5.89578	-5.89578	-5.89578	-5.89578	-5.89578	-4.5406	-4.56125	-4.4497	-5.89578	-4.41619	-4.27262	-5.89578	-4.44063
56	18.635	210.079	0.00167452	96.6	-5.85513	-5.85513	-5.85513	-5.85513	-5.85513	-5.85513	-4.54255	-4.6381	-5.85513	-5.85513	-5.85513	-5.85513	-5.85513	-5.85513	-5.85513	-5.85513	-5.85513	-5.85513	-5.85513	-5.85513	-3.89101	-4.18561	-5.85513	-4.25676	-5.85513	-4.85513	-5.85513	-5.85513	-4.59522	-5.85513	-4.57228	-5.85513	-5.85513	-4.50769	-4.39117	-4.0788	-5.85513	-5.85513
57	18.659	89.0204	0.000762483	96.2	-4.58866	-4.48536	-5.79192	-4.67005	-4.56361	-4.63252	-5.79192	-4.21863	-4.54178	-4.59555	-5.79192	-5.79192	-5.79192	-5.79192	-5.79192	-4.73411	-5.79192	-5.79192	-5.79192	-4.48369	-3.41981	-3.97535	-4.11726	-3.75098	-5.79192	-5.79192	-4.54033	-4.34221	-4.59441	-5.79192	-4.63096	-4.50017	-4.54344	-4.10629	-3.8434	-4.03395	-4.33935	-4.63758
58	18.84	206.081	0.00243491	100	-4.59092	-5.91887	-5.91887	-5.91887	-5.91887	-5.91887	-5.91887	-5.91887	-4.57297	-5.91887	-5.91887	-5.91887	-4.5209	-5.91887	-5.91887	-5.91887	-4.91887	-5.91887	-5.91887	-5.91887	-5.91887	-4.35968	-4.18447	-5.91887	-5.91887	-4.63664	-4.25592	-5.91887	-5.91887	-5.91887	-4.11518	-3.98991	-3.88097	-4.32604	-4.38823	-4.22363	-3.78387	-4.3049
59	18.845	262.146	1.91794e-07	98.6	-6.03146	-6.03146	-4.30639	-6.03146	-6.03146	-6.03146	-4.76316	-6.03146	-4.52192	-6.03146	-4.56636	-6.03146	-6.03146	-6.03146	-6.03146	-6.03146	-6.03146	-6.03146	-6.03146	-6.03146	-3.96773	-4.08097	-4.13498	-3.92441	-4.22647	-4.19459	-4.55872	-4.4612	-5.03146	-6.03146	-3.4071	-3.27643	-3.75858	-3.59911	-3.71824	-3.72722	-3.45976	-3.5695
60	18.853	396.214	0.00858831	99.7	-6.04309	-6.04309	-6.04309	-6.04309	-6.04309	-6.04309	-6.04309	-6.04309	-4.49768	-6.04309	-6.04309	-4.71804	-6.04309	-6.04309	-6.04309	-6.04309	-6.04309	-6.04309	-5.04309	-6.04309	-4.5682	-6.04309	-6.04309	-6.04309	-4.62892	-6.04309	-6.04309	-6.04309	-6.04309	-6.04309	-4.57146	-4.10574	-4.25893	-6.04309	-6.04309	-4.44852	-4.23504	-4.36787
61	18.855	215.135	0.000621586	98.1	-4.46439	-5.80626	-5.80626	-4.63666	-4.6091	-4.51975	-5.80626	-4.76085	-5.80626	-5.80626	-4.61639	-5.80626	-5.80626	-5.80626	-5.80626	-4.78535	-5.80626	-5.80626	-5.80626	-5.80626	-5.80626	-4.25495	-4.60216	-4.13001	-5.80626	-5.80626	-5.80626	-5.80626	-4.53843	-5.80626	-3.72718	-3.73265	-4.31345	-5.80626	-4.15161	-4.27037	-3.81166	-4.15493
62	18.855	647.428	0.493355	99.9	-5.63898	-5.63898	-5.63898	-5.63898	-5.63898	-5.63898	-5.63898	-5.63898	-5.63898	-5.63898	-4.5555	-4.541	-5.63898	-5.63898	-4.49203	-5.63898	-5.63898	-5.63898	-5.63898	-5.63898	-5.63898	-5.63898	-5.63898	-5.63898	-5.63898	-5.63898	-5.63898	-5.63898	-5.63898	-5.63898	-5.63898	-5.63898	-5.63898	-5.63898	-5.63898	-4.19674	-5.63898	-5.63898
63	18.857	173.089	0.000389005	99.8	-6.36934	-6.36934	-4.69918	-6.36934	-4.6331	-4.67045	-6.36934	-6.36934	-4.50363	-5.36934	-6.36934	-6.36934	-6.36934	-6.36934	-4.60146	-6.36934	-6.36934	-6.36934	-6.36934	-6.36934	-4.22123	-4.10767	-4.2449	-6.36934	-4.62835	-4.59212	-4.28197	-4.46746	-4.30675	-6.36934	-3.7436	-3.43918	-4.05282	-4.02936	-4.16479	-3.82948	-3.63328	-3.68031
64	18.858	248.167	0.0104575	99	-5.69039	-5.69039	-5.69039	-5.69039	-5.69039	-5.69039	-5.69039	-5.69039	-4.539	-5.69039	-5.69039	-5.69039	-5.69039	-5.69039	-5.69039	-5.69039	-5.69039	-5.69039	-5.69039	-5.69039	-4.31747	-5.69039	-5.69039	-5.69039	-5.69039	-5.69039	-5.69039	-5.69039	-5.69039	-5.69039	-3.93397	-4.49313	-4.52632	-5.69039	-5.69039	-4.23451	-4.14667	-5.69039
65	18.859	275.153	0.000128821	99.8	-6.47789	-6.47789	-6.47789	-5.09909	-6.47789	-6.47789	-4.76592	-4.75241	-6.47789	-6.47789	-5.47789	-4.64578	-6.47789	-6.47789	-6.47789	-6.47789	-6.47789	-6.47789	-6.47789	-6.47789	-4.54813	-4.67354	-4.62654	-6.47789	-6.47789	-6.47789	-6.47789	-6.47789	-6.47789	-6.47789	-3.64694	-3.7217	-4.43926	-6.47789	-4.41242	-4.31771	-3.98826	-4.24063
66	18.863	291.147	0.0055307	99.7	-6.35755	-6.35755	-6.35755	-6.35755	-4.66652	-6.35755	-6.35755	-6.35755	-6.35755	-6.35755	-6.35755	-6.35755	-6.35755	-6.35755	-6.35755	-6.35755	-6.35755	-6.35755	-4.61215	-6.35755	-6.35755	-6.35755	-6.35755	-4.58175	-6.35755	-6.35755	-6.35755	-4.52	-6.35755	-6.35755	-4.56409	-4.05651	-6.35755	-5.35755	-4.40537	-6.35755	-4.16764	-4.55198
67	18.864	159.074	0.0283289	97.9	-5.92027	-5.92027	-4.67728	-4.68647	-5.92027	-5.92027	-4.79855	-4.70617	-5.92027	-5.92027	-5.92027	-5.92027	-4.56249	-4.6743	-5.92027	-4.73785	-5.92027	-5.92027	-5.92027	-5.92027	-4.4409	-4.70438	-4.5733	-4.92027	-5.92027	-5.92027	-5.92027	-4.49977	-5.92027	-5.92027	-4.25125	-3.67678	-3.90556	-4.56023	-4.16722	-5.92027	-5.92027	-4.11212
68	18.866	373.084	0.00054798	100	-6.31844	-6.31844	-4.12706	-4.45581	-4.20191	-6.31844	-4.31089	-4.72017	-6.31844	-6.31844	-6.31844	-6.31844	-6.31844	-6.31844	-4.59264	-6.31844	-6.31844	-6.31844	-6.31844	-6.31844	-6.31844	-4.69647	-4.59765	-4.66229	-4.11509	-3.80089	-4.40308	-4.4428	-4.46202	-4.63707	-6.31844	-6.31844	-6.31844	-6.31844	-5.31844	-6.31844	-6.31844	-6.31844
69	18.867	429.072	0.00597138	97.3	-3.57271	-4.25048	-3.54289	-3.87396	-3.32376	-3.9219	-3.40246	-3.73578	-5.64845	-4.52467	-5.64845	-4.52243	-4.09032	-4.28899	-4.14466	-4.23948	-4.09946	-4.21594	-3.77805	-3.64259	-5.64845	-4.08887	-3.90993	-4.02211	-3.19024	-3.18042	-3.42138	-3.23565	-3.41295	-3.30527	-5.64845	-4.2205	-4.50871	-3.78682	-4.64845	-4.28109	-4.59856	-4.42188
70	18.869	503.087	0.0149066	96.7	-3.30278	-3.94847	-3.2962	-3.51841	-3.2204	-3.68863	-3.23814	-3.49574	-5.70925	-5.70925	-5.70925	-5.70925	-3.99752	-4.54722	-4.08006	-3.71313	-3.80452	-3.82043	-3.70872	-3.53639	-5.70925	-4.1598	-3.92234	-3.71544	-3.08273	-2.98049	-3.18725	-3.0814	-3.20394	-3.16078	-4.46632	-4.25519	-4.36032	-3.70847	-5.70925	-3.94496	-4.2816	-4.14544
71	18.87	355.056	0.0026876	97.5	-3.25897	-3.63024	-3.32418	-3.50038	-3.20687	-3.55438	-3.24463	-3.50829	-4.47022	-5.57465	-4.30526	-4.40991	-3.86212	-4.05716	-3.93982	-3.76564	-3.78741	-3.68098	-3.53849	-3.64332	-3.97027	-3.84957	-3.71352	-3.72075	-3.16933	-3.01344	-3.31341	-3.09939	-3.20357	-3.21956	-4.18607	-4.33289	-3.9999	-3.80212	-4.04936	-3.79648	-4.05882	-4.13338
72	18.871	299.05	0.0138491	99.9	-3.10819	-3.74143	-3.2091	-3.43533	-3.06757	-3.35407	-3.22172	-3.31813	-4.35688	-5.62699	-4.62699	-4.11173	-3.61066	-3.86307	-3.56269	-3.66463	-3.57004	-3.50291	-3.49496	-3.30905	-4.43952	-3.99484	-3.52652	-3.54597	-2.95922	-2.90522	-3.08403	-2.97775	-3.06633	-3.08917	-4.43485	-3.82977	-3.95335	-3.5442	-4.19616	-3.74995	-3.94245	-3.95004
73	18.874	445.104	0.0078786	99.9	-4.1438	-5.87779	-4.50386	-4.65944	-4.06202	-5.87779	-4.15269	-4.37244	-5.87779	-5.87779	-5.87779	-5.87779	-5.87779	-5.87779	-5.87779	-4.52414	-5.87779	-4.57309	-4.60777	-4.50256	-5.87779	-4.62843	-5.87779	-5.87779	-4.02091	-3.79293	-3.8954	-3.92178	-4.42214	-3.81869	-5.87779	-5.87779	-5.87779	-4.26415	-4.59002	-5.87779	-5.87779	-5.87779
74	18.879	521.098	0.0103411	99.3	-6.46164	-6.46164	-4.49418	-6.46164	-4.54492	-6.46164	-4.28543	-6.46164	-5.46164	-6.46164	-6.46164	-6.46164	-6.46164	-6.46164	-6.46164	-6.46164	-6.46164	-6.46164	-6.46164	-4.51013	-6.46164	-6.46164	-6.46164	-4.67326	-3.93906	-4.41679	-4.25057	-4.01098	-4.49344	-6.46164	-6.46164	-6.46164	-6.46164	-6.46164	-6.46164	-6.46164	-6.46164	-6.46164
75	18.887	281.04	0.0329196	99.9	-4.44963	-6.11509	-6.11509	-6.11509	-6.11509	-6.11509	-6.11509	-4.57119	-6.11509	-4.50917	-4.78166	-6.11509	-6.11509	-6.11509	-6.11509	-6.11509	-6.11509	-6.11509	-4.55252	-6.11509	-6.11509	-6.11509	-6.11509	-6.11509	-4.41644	-4.03004	-4.5913	-4.5858	-4.60089	-6.11509	-6.11509	-6.11509	-6.11509	-6.11509	-6.11509	-6.11509	-6.11509	-6.11509
76	18.993	119.081	0.0104805	99.7	-6.05505	-6.05505	-6.05505	-4.63808	-6.05505	-4.66921	-4.76358	-6.05505	-4.54713	-6.05505	-4.62788	-6.05505	-6.05505	-4.62131	-6.05505	-6.05505	-4.69841	-6.05505	-4.62611	-4.59047	-6.05505	-6.05505	-6.05505	-4.69119	-3.66676	-3.91588	-6.05505	-6.05505	-4.57825	-4.35846	-6.05505	-6.05505	-6.05505	-6.05505	-6.05505	-6.05505	-6.05505	-6.05505
77	19.102	281.148	0.977894	100	-6.70383	-6.70383	-4.60191	-6.70383	-6.70383	-6.70383	-6.70383	-6.70383	-6.70383	-6.70383	-6.70383	-6.70383	-6.70383	-4.61522	-6.70383	-6.70383	-6.70383	-6.70383	-6.70383	-6.70383	-6.70383	-6.70383	-6.70383	-6.70383	-6.70383	-6.70383	-6.70383	-6.70383	-6.70383	-6.70383	-5.44287	-6.70383	-6.70383	-6.70383	-6.70383	-6.70383	-6.70383	-6.70383
78	19.108	125.001	7.60635e-17	99.3	-5.74269	-5.74269	-5.74269	-5.74269	-5.74269	-5.74269	-5.74269	-5.74269	-5.74269	-5.74269	-5.74269	-5.74269	-5.74269	-5.74269	-5.74269	-5.74269	-4.73429	-5.74269	-5.74269	-5.74269	-3.46367	-3.69336	-3.54348	-3.75217	-3.95714	-4.53322	-3.86828	-3.82335	-3.64712	-4.26324	-3.60488	-3.68225	-3.65991	-3.71527	-3.5491	-3.58612	-3.67366	-3.74198
79	19.136	163.032	0.0533253	98.9	-6.37437	-6.37437	-6.37437	-6.37437	-4.56368	-6.37437	-6.37437	-6.37437	-6.37437	-5.37437	-6.37437	-6.37437	-4.60767	-6.37437	-6.37437	-4.70855	-6.37437	-6.37437	-6.37437	-6.37437	-6.37437	-6.37437	-6.37437	-4.74125	-4.01292	-3.8545	-6.37437	-6.37437	-4.62422	-6.37437	-6.37437	-6.37437	-4.54787	-6.37437	-6.37437	-6.37437	-4.62774	-6.37437
80	19.238	87.0412	0.0743121	96.4	-4.59869	-4.44597	-4.65016	-4.70171	-5.88101	-4.57207	-5.88101	-5.88101	-5.88101	-4.53227	-5.88101	-5.88101	-4.58292	-4.59012	-5.88101	-5.88101	-4.69005	-5.88101	-5.88101	-5.88101	-4.5365	-4.64685	-4.18336	-4.53132	-4.6527	-4.65795	-5.88101	-4.63764	-4.33246	-5.88101	-5.88101	-5.88101	-5.88101	-5.88101	-5.88101	-5.88101	-4.58824	-4.6609
81	19.314	647.428	0.463885	100	-5.67571	-5.67571	-5.67571	-5.67571	-5.67571	-5.67571	-5.67571	-5.67571	-5.67571	-5.67571	-4.52272	-4.62682	-5.67571	-5.67571	-4.49203	-5.67571	-5.67571	-5.67571	-5.67571	-5.67571	-5.67571	-5.67571	-5.67571	-5.67571	-5.67571	-5.67571	-5.67571	-5.67571	-5.67571	-5.67571	-5.67571	-5.67571	-5.67571	-5.67571	-5.67571	-4.12236	-5.67571	-5.67571
82	19.496	265.17	0.282991	100	-5.77813	-5.77813	-5.77813	-5.77813	-4.63294	-5.77813	-5.77813	-5.77813	-5.77813	-5.77813	-5.77813	-5.77813	-5.77813	-5.77813	-5.77813	-5.77813	-5.77813	-5.77813	-5.77813	-5.77813	-5.77813	-5.77813	-5.77813	-5.77813	-5.77813	-5.77813	-5.77813	-5.77813	-5.77813	-5.77813	-4.61609	-5.77813	-5.77813	-5.77813	-5.77813	-5.77813	-4.61852	-5.77813
83	19.761	242.121	0.000493429	96.4	-6.67822	-6.67822	-6.67822	-6.67822	-6.67822	-6.67822	-6.67822	-6.67822	-6.67822	-6.67822	-6.67822	-5.65228	-6.67822	-6.67822	-6.67822	-6.67822	-6.67822	-6.67822	-6.67822	-6.67822	-4.64579	-6.67822	-4.61864	-4.6794	-6.67822	-4.6664	-6.67822	-6.67822	-6.67822	-6.67822	-5.53337	-6.67822	-6.67822	-6.67822	-6.67822	-6.67822	-6.67822	-6.67822
84	19.798	226.114	1.236e-08	99.7	-6.59807	-6.59807	-4.65296	-4.66564	-6.59807	-6.59807	-5.59807	-6.59807	-6.59807	-6.59807	-6.59807	-6.59807	-6.59807	-6.59807	-6.59807	-4.74994	-6.59807	-6.59807	-6.59807	-6.59807	-6.59807	-6.59807	-6.59807	-6.59807	-3.68356	-3.9967	-3.54659	-3.827	-3.82778	-3.96157	-3.63504	-3.8684	-4.50153	-4.33219	-6.59807	-6.59807	-3.96197	-4.11694
85	19.801	224.098	1.15e-23	100	-6.69729	-6.69729	-6.69729	-6.69729	-6.69729	-6.69729	-6.69729	-6.69729	-6.69729	-6.69729	-6.69729	-6.69729	-6.69729	-6.69729	-6.69729	-6.69729	-5.69729	-6.69729	-6.69729	-6.69729	-6.69729	-6.69729	-6.69729	-6.69729	-3.17803	-3.29737	-3.1196	-3.2503	-3.18111	-3.35184	-3.61653	-3.70887	-3.82174	-3.84695	-6.69729	-6.69729	-3.62423	-3.6447
86	19.87	205.078	0.40988	99.3	-6.47482	-6.47482	-6.47482	-4.82745	-4.83226	-4.68357	-6.47482	-6.47482	-6.47482	-6.47482	-6.47482	-6.47482	-4.58907	-6.47482	-6.47482	-6.47482	-4.70643	-6.47482	-4.67198	-6.47482	-4.51653	-6.47482	-5.47482	-6.47482	-4.52064	-6.47482	-6.47482	-4.65812	-6.47482	-6.47482	-4.23758	-4.40629	-6.47482	-6.47482	-6.47482	-4.5872	-6.47482	-6.47482
87	19.874	220.101	9.62495e-12	95.8	-4.50905	-5.73333	-5.73333	-4.63814	-5.73333	-5.73333	-4.73333	-5.73333	-5.73333	-5.73333	-5.73333	-5.73333	-5.73333	-5.73333	-5.73333	-5.73333	-5.73333	-5.73333	-5.73333	-5.73333	-4.30192	-4.25998	-3.95896	-4.19782	-3.77844	-3.89241	-4.25011	-4.07321	-4.04406	-4.52048	-3.50432	-3.4194	-3.80026	-3.97913	-3.66622	-3.89585	-3.83914	-3.86776
88	20.143	227.062	0.000218705	97.3	-5.82026	-5.82026	-5.82026	-5.82026	-4.57217	-5.82026	-5.82026	-4.76384	-5.82026	-5.82026	-5.82026	-5.82026	-5.82026	-5.82026	-5.82026	-5.82026	-4.65181	-5.82026	-5.82026	-5.82026	-5.82026	-5.82026	-5.82026	-5.82026	-4.32029	-3.99018	-5.82026	-5.82026	-4.29534	-4.41479	-4.57345	-5.82026	-5.82026	-5.82026	-5.82026	-5.82026	-5.82026	-5.82026
89	20.207	297.07	0.00319026	99.9	-4.17009	-5.70697	-4.01445	-4.29279	-3.87367	-4.50139	-4.09916	-4.13803	-5.70697	-4.50321	-5.70697	-5.70697	-4.44381	-5.70697	-4.62251	-5.70697	-4.46701	-4.51298	-4.42772	-5.70697	-5.70697	-4.68403	-4.02697	-4.07937	-3.5033	-3.39282	-3.646	-3.39548	-3.94454	-3.64681	-5.70697	-4.68919	-4.49889	-4.45618	-5.70697	-4.46258	-5.70697	-4.54133
90	20.207	503.088	0.000498376	97.6	-4.09204	-6.29344	-4.40045	-6.29344	-4.51149	-6.29344	-4.39943	-4.69753	-5.29344	-6.29344	-6.29344	-6.29344	-6.29344	-6.29344	-6.29344	-6.29344	-6.29344	-4.41455	-6.29344	-6.29344	-6.29344	-4.38985	-6.29344	-4.35339	-3.50989	-3.60861	-3.74583	-3.70311	-3.70847	-4.01913	-5.05668	-4.49327	-5.27148	-6.29344	-6.29344	-6.29344	-6.29344	-6.29344
91	20.21	429.072	0.000342856	97.1	-4.00299	-4.20945	-3.9277	-3.99531	-3.84139	-4.20997	-4.16499	-4.00319	-4.49908	-5.71929	-5.71929	-4.53119	-4.5079	-4.28841	-4.5963	-4.71929	-5.71929	-4.2016	-4.58672	-4.38829	-5.71929	-4.66683	-3.87585	-4.07832	-3.23506	-3.33114	-3.43739	-3.50126	-3.46062	-3.69606	-4.43812	-4.12363	-5.71929	-4.19071	-4.54	-4.48135	-4.53319	-4.50286
92	20.211	299.05	9.45786e-07	99.9	-3.55181	-3.86736	-3.46378	-3.4961	-3.26227	-3.34731	-3.40834	-3.49958	-4.37573	-4.52539	-4.57877	-4.16607	-4.12857	-4.09095	-3.95291	-3.91024	-3.82766	-3.74915	-3.89691	-3.58852	-3.71683	-3.88905	-3.52838	-3.43001	-2.84564	-2.92508	-3.04468	-2.99653	-3.01565	-3.10198	-3.66441	-3.56138	-3.85832	-3.59162	-4.069	-3.71325	-3.76478	-3.63401
93	20.211	355.056	2.51935e-06	97.6	-3.02012	-3.33456	-3.04175	-3.19608	-2.96234	-3.09088	-3.12283	-3.15966	-4.03683	-4.0766	-4.01573	-3.59332	-3.401	-3.59347	-3.55902	-3.4793	-3.60071	-3.30569	-3.2923	-3.25963	-3.52425	-3.45836	-3.11275	-3.10259	-2.56238	-2.62751	-2.68237	-2.71532	-2.76658	-2.76431	-3.28539	-3.20741	-3.46507	-3.16685	-3.48398	-3.23649	-3.3116	-3.37246
94	20.215	281.039	0.151179	99.8	-5.90923	-5.90923	-4.5756	-5.90923	-5.90923	-4.49891	-5.90923	-5.90923	-4.49228	-5.90923	-4.6077	-5.90923	-5.90923	-5.90923	-4.58448	-5.90923	-5.90923	-5.90923	-5.90923	-5.90923	-5.90923	-5.90923	-4.77953	-5.90923	-4.04585	-4.64419	-4.10836	-5.90923	-4.59207	-5.90923	-5.90923	-5.90923	-5.90923	-5.90923	-5.90923	-5.90923	-4.64051	-4.65878
95	20.269	206.101	0.952687	99.6	-6.71071	-6.71071	-6.71071	-6.71071	-6.71071	-6.71071	-6.71071	-6.71071	-6.71071	-6.71071	-6.71071	-5.18559	-6.71071	-6.71071	-6.71071	-4.72215	-6.71071	-6.71071	-6.71071	-6.71071	-6.71071	-6.71071	-6.71071	-6.71071	-6.71071	-6.71071	-6.71071	-6.71071	-6.71071	-6.71071	-6.71071	-6.71071	-6.71071	-6.71071	-6.71071	-6.71071	-6.71071	-6.71071
96	20.287	133.081	0.761513	99.8	-5.85946	-4.51365	-4.65308	-5.85946	-5.85946	-5.85946	-4.81313	-5.85946	-5.85946	-4.50153	-4.5909	-4.69151	-5.85946	-5.85946	-4.58371	-5.85946	-5.85946	-5.85946	-5.85946	-5.85946	-5.85946	-5.85946	-5.85946	-5.85946	-5.85946	-5.85946	-5.85946	-5.85946	-5.85946	-5.85946	-5.85946	-5.85946	-4.56556	-5.85946	-4.59883	-5.85946	-5.85946	-5.85946
97	20.29	239.14	0.328639	97.4	-4.58016	-6.62096	-6.62096	-6.62096	-6.62096	-4.62862	-6.62096	-4.72206	-6.62096	-6.62096	-6.62096	-4.92054	-6.62096	-6.62096	-4.60351	-6.62096	-6.62096	-6.62096	-6.62096	-6.62096	-4.53852	-5.4529	-6.62096	-6.62096	-6.62096	-6.62096	-6.62096	-6.62096	-6.62096	-6.62096	-6.62096	-6.62096	-6.62096	-6.62096	-6.62096	-6.62096	-6.62096	-4.67576
98	20.301	283.163	0.587178	98.5	-4.50998	-6.46352	-4.65376	-6.46352	-5.46352	-6.46352	-6.46352	-6.46352	-6.46352	-6.46352	-6.46352	-6.46352	-6.46352	-6.46352	-6.46352	-6.46352	-6.46352	-6.46352	-4.55094	-6.46352	-4.56852	-6.46352	-6.46352	-6.46352	-4.54626	-6.46352	-6.46352	-6.46352	-6.46352	-6.46352	-6.46352	-6.46352	-6.46352	-6.46352	-6.46352	-6.46352	-4.76252	-6.46352
99	20.388	181.058	8.11464e-05	96.1	-6.04817	-6.04817	-6.04817	-6.04817	-6.04817	-6.04817	-6.04817	-6.04817	-6.04817	-6.04817	-6.04817	-6.04817	-6.04817	-6.04817	-6.04817	-6.04817	-4.684	-6.04817	-6.04817	-6.04817	-6.04817	-6.04817	-6.04817	-6.04817	-3.73414	-4.21328	-4.4267	-6.04817	-6.04817	-6.04817	-4.73699	-6.04817	-6.04817	-6.04817	-6.04817	-6.04817	-6.04817	-6.04817
100	20.389	267.233	6.26314e-06	100	-6.77582	-4.59054	-5.48352	-6.77582	-6.77582	-6.77582	-6.77582	-6.77582	-6.77582	-6.77582	-6.77582	-4.66172	-6.77582	-6.77582	-6.77582	-6.77582	-6.77582	-6.77582	-6.77582	-4.74357	-6.77582	-6.77582	-6.77582	-6.77582	-4.09916	-4.4889	-3.68478	-4.03497	-3.65012	-3.81097	-4.14053	-4.09827	-6.77582	-4.40188	-4.19527	-4.19292	-4.00904	-4.58067
101	20.506	225.081	2.05423e-10	99.3	-5.75168	-5.75168	-5.75168	-4.55353	-5.75168	-5.75168	-5.75168	-5.75168	-5.75168	-5.75168	-5.75168	-5.75168	-5.75168	-4.70124	-5.75168	-5.75168	-5.75168	-5.75168	-5.75168	-5.75168	-5.75168	-5.75168	-4.43946	-4.67302	-3.11937	-3.40599	-3.45102	-3.70308	-3.58047	-3.8593	-5.75168	-5.75168	-5.75168	-5.75168	-4.6646	-5.75168	-5.75168	-5.75168
102	21.241	290.176	0.1032	100	-6.40068	-6.40068	-6.40068	-6.40068	-6.40068	-6.40068	-6.40068	-4.78831	-6.40068	-6.40068	-6.40068	-6.40068	-5.40068	-6.40068	-6.40068	-6.40068	-6.40068	-4.50149	-6.40068	-6.40068	-6.40068	-6.40068	-4.4157	-6.40068	-4.53701	-4.68622	-4.65695	-6.40068	-4.59236	-6.40068	-6.40068	-6.40068	-6.40068	-6.40068	-6.40068	-6.40068	-6.40068	-6.40068
103	21.298	309.142	5.73373e-08	100	-6.58305	-6.58305	-6.58305	-6.58305	-6.58305	-6.58305	-6.58305	-6.58305	-6.58305	-6.58305	-6.58305	-6.58305	-6.58305	-6.58305	-6.58305	-6.58305	-6.58305	-6.58305	-6.58305	-6.58305	-6.58305	-6.58305	-4.21331	-4.57887	-6.58305	-6.58305	-6.58305	-6.58305	-6.58305	-6.58305	-4.52962	-6.58305	-6.58305	-6.58305	-6.58305	-6.58305	-6.58305	-6.58305
104	21.32	273.174	0.00201372	99.9	-5.82914	-5.82914	-5.82914	-5.82914	-5.82914	-5.82914	-5.82914	-5.82914	-5.82914	-5.82914	-5.82914	-5.82914	-5.82914	-5.82914	-5.82914	-5.82914	-5.82914	-5.82914	-4.60029	-5.82914	-5.82914	-5.82914	-5.82914	-5.82914	-5.82914	-5.82914	-5.82914	-5.82914	-4.60089	-4.65498	-5.82914	-5.82914	-5.82914	-5.82914	-4.61487	-5.82914	-5.82914	-5.82914
105	21.385	253.206	0.00462836	97.7	-4.56297	-5.76613	-4.67054	-5.76613	-5.76613	-4.61402	-5.76613	-5.76613	-5.76613	-5.76613	-5.76613	-4.41721	-4.55522	-5.76613	-5.76613	-5.76613	-5.76613	-5.76613	-5.76613	-5.76613	-3.74366	-4.21828	-3.84588	-5.76613	-5.76613	-5.76613	-5.76613	-4.51633	-5.76613	-5.76613	-4.32063	-4.41861	-5.76613	-4.50201	-3.87977	-4.01107	-5.76613	-5.76613
106	21.419	299.05	6.66721e-06	100	-4.00819	-4.57082	-3.98074	-4.6118	-4.41117	-4.25898	-4.19969	-4.40696	-4.15062	-4.43056	-4.60396	-4.58041	-4.24888	-4.65804	-4.58714	-4.48785	-4.59326	-4.61207	-4.53252	-4.51033	-3.84175	-4.63041	-3.93841	-4.35613	-3.07357	-3.2609	-3.14543	-3.4427	-3.15503	-3.4834	-4.059	-4.37079	-4.17227	-4.37819	-4.27854	-5.87734	-3.96209	-4.5087
107	21.432	297.07	0.00521535	99.8	-5.99615	-5.99615	-4.63444	-5.99615	-5.99615	-5.99615	-5.99615	-4.69738	-4.42777	-5.99615	-4.58328	-5.99615	-5.99615	-4.58959	-4.64877	-5.99615	-5.99615	-5.99615	-5.99615	-5.99615	-5.99615	-5.99615	-4.57817	-5.99615	-3.69698	-3.95543	-4.184	-3.92439	-3.83262	-4.47459	-5.99615	-5.99615	-4.56907	-5.99615	-4.59569	-5.99615	-5.99615	-5.99615
108	21.435	445.103	0.00583062	99.8	-4.50201	-6.43579	-4.23226	-4.25227	-4.17215	-4.32681	-4.28336	-4.13682	-6.43579	-6.43579	-6.43579	-4.62023	-6.43579	-5.43579	-4.48795	-4.52824	-4.5353	-6.43579	-4.42845	-4.30985	-4.40186	-4.26219	-3.81342	-4.15711	-3.09263	-3.2615	-3.17772	-3.31347	-3.13106	-3.38768	-4.38324	-4.25078	-4.51376	-4.34646	-6.43579	-4.38583	-4.29162	-4.57036
109	21.439	429.072	0.00233262	97.1	-4.07289	-4.19499	-4.13898	-3.75582	-3.76998	-3.68303	-3.89434	-3.65724	-6.52532	-5.52532	-6.52532	-4.27458	-4.20677	-4.57509	-6.52532	-4.41416	-4.64414	-4.16495	-3.89938	-4.31751	-3.85105	-4.45714	-3.42623	-3.67572	-2.88546	-3.02137	-3.00619	-3.0797	-2.95265	-3.08441	-3.88011	-3.85577	-4.14243	-3.99511	-4.42389	-4.19472	-4.09166	-3.99377
110	21.44	357.052	0.00056962	100	-4.57514	-5.92599	-5.92599	-5.92599	-5.92599	-5.92599	-5.92599	-4.61067	-5.92599	-5.92599	-5.92599	-5.92599	-5.92599	-4.65605	-5.92599	-5.92599	-5.92599	-5.92599	-4.58533	-5.92599	-4.53179	-5.92599	-4.38624	-5.92599	-3.60754	-3.82452	-3.8254	-3.88695	-3.9142	-3.97645	-5.92599	-5.92599	-5.92599	-4.55535	-5.92599	-5.92599	-5.92599	-4.44316
111	21.441	373.084	3.83341e-07	99.9	-5.83978	-5.83978	-5.83978	-4.66627	-5.83978	-5.83978	-4.7776	-4.74338	-5.83978	-5.83978	-4.60886	-5.83978	-5.83978	-5.83978	-5.83978	-5.83978	-5.83978	-5.83978	-5.83978	-5.83978	-5.83978	-5.83978	-5.83978	-5.83978	-3.58786	-4.01023	-3.80323	-3.93946	-4.1092	-4.53345	-5.83978	-5.83978	-5.83978	-5.83978	-5.83978	-5.83978	-5.83978	-5.83978
112	21.449	355.056	0.00347848	97.5	-3.51031	-3.69453	-3.69801	-3.53205	-3.41537	-3.478	-3.72252	-3.44339	-4.3453	-4.29671	-4.58996	-3.94443	-3.71665	-4.0187	-3.72478	-3.81402	-3.73513	-3.63797	-3.52987	-3.43956	-4.52821	-3.83918	-3.17341	-3.58228	-4.20953	-2.82396	-2.77323	-2.91737	-2.76328	-2.95903	-4.50696	-3.57772	-3.73098	-3.47671	-3.85208	-3.67267	-3.61369	-3.77609
113	21.453	610.303	0.202469	100	-6.07188	-6.07188	-6.07188	-5.07188	-6.07188	-6.07188	-6.07188	-6.07188	-6.07188	-6.07188	-6.07188	-6.07188	-6.07188	-6.07188	-6.07188	-6.07188	-6.07188	-6.07188	-6.07188	-6.07188	-4.55871	-6.07188	-6.07188	-6.07188	-6.07188	-6.07188	-6.07188	-6.07188	-6.07188	-6.07188	-6.07188	-6.07188	-6.07188	-6.07188	-6.07188	-6.07188	-6.07188	-6.07188
114	21.462	519.118	2.74129e-10	95.6	-6.42922	-6.42922	-6.42922	-6.42922	-6.42922	-6.42922	-6.42922	-6.42922	-6.42922	-5.42922	-6.42922	-6.42922	-6.42922	-6.42922	-6.42922	-6.42922	-6.42922	-6.42922	-6.42922	-6.42922	-6.42922	-6.42922	-6.42922	-4.65168	-4.36683	-4.22203	-4.56752	-4.45324	-4.52312	-4.49747	-6.42922	-6.42922	-6.42922	-6.42922	-6.42922	-6.42922	-6.42922	-6.42922
115	21.669	325.173	0.864996	100	-6.61939	-6.61939	-6.61939	-4.68454	-6.61939	-4.64904	-6.61939	-6.61939	-6.61939	-6.61939	-6.61939	-6.61939	-6.61939	-6.61939	-6.61939	-4.74913	-6.61939	-6.61939	-4.60245	-6.61939	-6.61939	-4.68859	-6.61939	-6.61939	-5.37877	-6.61939	-5.06785	-6.61939	-6.61939	-6.61939	-6.61939	-4.59712	-6.61939	-4.70095	-6.61939	-6.61939	-6.61939	-6.61939
116	21.67	87.0411	0.167857	95.9	-6.02072	-6.02072	-6.02072	-6.02072	-6.02072	-4.71486	-4.80319	-6.02072	-4.97136	-6.02072	-6.02072	-6.02072	-6.02072	-4.64687	-5.02072	-6.02072	-6.02072	-6.02072	-4.62893	-4.55575	-4.50659	-4.68515	-4.67682	-6.02072	-4.58438	-4.61201	-6.02072	-6.02072	-6.02072	-4.67751	-4.55559	-4.64305	-4.75699	-6.02072	-4.65932	-6.02072	-6.02072	-6.02072
117	22.035	241.145	0.0120081	100	-6.36275	-6.36275	-6.36275	-6.36275	-4.59438	-4.63786	-6.36275	-6.36275	-6.36275	-6.36275	-5.03176	-4.67576	-6.36275	-6.36275	-6.36275	-6.36275	-6.36275	-6.36275	-6.36275	-6.36275	-6.36275	-6.36275	-6.36275	-6.36275	-3.69853	-4.04748	-6.36275	-4.80138	-6.36275	-6.36275	-6.36275	-6.36275	-6.36275	-6.36275	-6.36275	-5.36275	-6.36275	-6.36275
118	22.591	299.05	1.70896e-07	99.9	-3.9704	-4.36346	-4.29099	-3.80048	-4.23483	-4.15056	-4.08347	-4.37477	-3.97057	-4.26277	-4.35556	-4.35849	-4.17016	-4.2864	-4.02087	-4.6338	-4.65565	-4.04834	-3.95983	-4.39976	-3.81806	-4.40368	-3.48199	-3.81426	-2.88853	-3.13228	-2.99501	-3.21722	-3.01241	-3.22344	-3.8379	-3.72925	-4.48099	-4.45708	-4.49493	-3.88196	-3.83229	-4.47937
119	22.594	355.056	1.82864e-08	97.7	-3.73775	-3.87973	-3.88501	-3.72568	-3.78657	-3.62416	-3.92674	-3.576	-4.39519	-4.39239	-4.35152	-4.50142	-3.8955	-4.04181	-3.99353	-4.66613	-3.95117	-4.58871	-3.83037	-3.92791	-3.66439	-3.87369	-3.28221	-3.50104	-2.71325	-2.93946	-2.82418	-2.92663	-2.8483	-3.03895	-3.69321	-3.74244	-4.44453	-3.81543	-4.24668	-4.0493	-3.74338	-4.06517
120	22.594	503.087	0.00156243	97	-6.09876	-4.51983	-4.65491	-4.60753	-4.57241	-4.58351	-4.6403	-4.68026	-4.46478	-6.09876	-6.09876	-4.64702	-4.51625	-6.09876	-6.09876	-4.69688	-6.09876	-4.50973	-6.09876	-4.46344	-6.09876	-4.64628	-4.51115	-4.67518	-3.23484	-3.47276	-3.2939	-3.59671	-3.27872	-3.46971	-4.58648	-4.53592	-6.09876	-4.43092	-6.09876	-6.09876	-4.43142	-6.09876
121	22.595	429.072	0.000217783	97	-4.36704	-4.34051	-4.23823	-3.96173	-4.32434	-3.97149	-4.13548	-4.41854	-4.08237	-5.75192	-5.75192	-4.61237	-5.75192	-4.51275	-4.48574	-4.75192	-4.51236	-4.53411	-4.06858	-4.50283	-4.54267	-4.66669	-3.69285	-3.80217	-2.92092	-3.22587	-3.10576	-3.18623	-3.08636	-3.33029	-4.15132	-4.26492	-4.48076	-3.91082	-5.75192	-4.10225	-3.87758	-4.37959
122	22.595	445.101	0.000426802	99.2	-5.73215	-4.47314	-4.39723	-4.21495	-4.51891	-4.57893	-4.42829	-4.28988	-5.73215	-5.73215	-5.73215	-5.73215	-4.44737	-5.73215	-4.59171	-4.73215	-4.60217	-4.25195	-4.49648	-4.07344	-4.39831	-4.42051	-4.6699	-3.98454	-2.98434	-3.24618	-3.13864	-3.318	-3.14922	-3.41371	-4.59017	-4.56433	-4.30702	-4.13665	-5.73215	-4.60629	-4.4332	-4.64442
123	22.604	297.07	3.89265e-05	99.8	-4.7956	-5.7956	-4.62806	-4.63842	-5.7956	-5.7956	-5.7956	-5.7956	-4.49838	-5.7956	-5.7956	-5.7956	-5.7956	-5.7956	-5.7956	-5.7956	-5.7956	-5.7956	-5.7956	-5.7956	-5.7956	-4.71246	-4.58629	-4.5293	-3.63539	-3.8168	-3.73437	-3.96005	-3.65217	-4.5662	-5.7956	-4.58929	-5.7956	-4.59471	-5.7956	-5.7956	-5.7956	-5.7956
124	22.61	431.069	8.36379e-05	99.8	-6.43602	-6.43602	-4.65093	-6.43602	-6.43602	-6.43602	-6.43602	-6.43602	-6.43602	-6.43602	-6.43602	-6.43602	-6.43602	-4.54102	-6.43602	-6.43602	-6.43602	-6.43602	-5.43602	-6.43602	-6.43602	-6.43602	-4.55955	-6.43602	-3.85026	-4.15826	-4.50961	-3.99877	-3.79516	-4.45156	-6.43602	-6.43602	-6.43602	-6.43602	-6.43602	-6.43602	-6.43602	-4.65926
125	22.614	357.054	0.000961311	98.7	-6.50465	-6.50465	-6.50465	-4.65043	-6.50465	-4.57061	-6.50465	-4.64337	-6.50465	-5.50465	-6.50465	-6.50465	-6.50465	-6.50465	-6.50465	-6.50465	-6.50465	-6.50465	-6.50465	-4.41285	-6.50465	-6.50465	-4.65725	-4.31959	-3.57294	-3.73764	-3.84604	-4.03782	-3.66365	-4.54391	-6.50465	-4.45848	-6.50465	-4.56664	-6.50465	-4.62697	-6.50465	-6.50465
126	22.629	519.118	2.45445e-05	96.7	-5.69564	-5.69564	-5.69564	-4.65614	-5.69564	-5.69564	-5.69564	-5.69564	-5.69564	-5.69564	-5.69564	-5.69564	-5.69564	-5.69564	-5.69564	-5.69564	-5.69564	-5.69564	-5.69564	-5.69564	-5.69564	-5.69564	-5.69564	-5.69564	-4.17885	-4.64288	-4.10936	-5.69564	-4.02733	-4.28159	-4.57736	-5.69564	-5.69564	-5.69564	-5.69564	-5.69564	-5.69564	-5.69564
127	22.827	308.223	0.00177794	100	-5.73726	-4.09597	-4.6017	-3.96756	-4.50115	-4.49112	-4.66239	-4.56644	-4.37287	-4.00589	-4.53774	-4.62079	-5.73726	-4.46238	-5.73726	-4.58043	-4.70037	-4.59017	-4.54959	-4.55099	-4.5289	-4.15335	-4.56107	-4.64405	-4.35171	-4.53148	-4.58317	-5.73726	-5.73726	-5.73726	-4.53319	-4.5913	-5.73726	-5.73726	-5.73726	-5.73726	-5.73726	-5.73726
128	22.845	283.164	0.781699	98.7	-5.92375	-5.92375	-5.92375	-5.92375	-5.92375	-4.72117	-5.92375	-5.92375	-5.92375	-5.92375	-5.92375	-5.92375	-5.92375	-5.92375	-5.92375	-5.92375	-5.92375	-4.58644	-5.92375	-5.92375	-5.92375	-5.92375	-5.92375	-5.92375	-5.92375	-5.92375	-5.92375	-5.92375	-5.92375	-5.92375	-5.92375	-5.92375	-5.92375	-4.5307	-5.92375	-5.92375	-5.92375	-5.92375
129	22.857	133.081	0.0953411	99.8	-6.37622	-4.60714	-6.37622	-4.72431	-4.59092	-4.65965	-6.37622	-6.37622	-6.37622	-5.37622	-6.37622	-6.37622	-6.37622	-6.37622	-6.37622	-6.37622	-6.37622	-6.37622	-6.37622	-6.37622	-6.37622	-6.37622	-4.64855	-6.37622	-4.58053	-6.37622	-6.37622	-6.37622	-6.37622	-6.37622	-6.37622	-6.37622	-4.75806	-4.62757	-6.37622	-4.54775	-6.37622	-4.66557
130	23.553	429.073	0.000250447	96.8	-4.23881	-4.46573	-5.79766	-4.63872	-4.39845	-4.58739	-4.63592	-4.72061	-4.52555	-5.79766	-4.51339	-4.59279	-5.79766	-4.56033	-5.79766	-4.67973	-4.68199	-4.47049	-4.29913	-4.52886	-4.41618	-4.70433	-3.80854	-3.9455	-3.14907	-3.17541	-3.19067	-3.68326	-3.33787	-3.33948	-4.42178	-4.60618	-4.53051	-4.29341	-4.5763	-4.48023	-4.6221	-4.24889
131	23.689	297.07	2.38878e-05	99.8	-5.88605	-5.88605	-5.88605	-5.88605	-4.6548	-5.88605	-4.72438	-5.88605	-5.88605	-5.88605	-5.88605	-5.88605	-5.88605	-5.88605	-5.88605	-5.88605	-5.88605	-5.88605	-5.88605	-4.53881	-4.56862	-4.67504	-4.30193	-5.88605	-3.64145	-3.95051	-3.88769	-4.39681	-3.75752	-4.41828	-4.60162	-5.88605	-5.88605	-5.88605	-5.88605	-5.88605	-5.88605	-5.88605
132	23.703	503.088	0.000671531	98	-6.43254	-6.43254	-6.43254	-6.43254	-4.48218	-4.64713	-6.43254	-4.5363	-6.43254	-6.43254	-6.43254	-6.43254	-5.43254	-6.43254	-6.43254	-6.43254	-4.59944	-6.43254	-6.43254	-4.43393	-6.43254	-6.43254	-4.5807	-4.52391	-3.3806	-4.19376	-3.5009	-4.13814	-4.47781	-4.37824	-4.50829	-4.59535	-6.43254	-6.43254	-6.43254	-6.43254	-6.43254	-4.59108
133	23.707	355.056	1.22757e-07	97.6	-4.16579	-3.73637	-3.95582	-3.76477	-3.69962	-4.10044	-4.63908	-4.14386	-4.15698	-4.32574	-4.51613	-4.02772	-4.30032	-4.08373	-4.46446	-4.36155	-4.69207	-4.48326	-4.21226	-4.41853	-3.38486	-3.95885	-3.23144	-3.39915	-2.73987	-3.07921	-2.81938	-3.01156	-2.89142	-3.18788	-3.43927	-3.75307	-3.68682	-3.87498	-3.87597	-4.53891	-3.60297	-4.38594
134	23.719	299.05	9.48239e-08	100	-4.49856	-4.29668	-4.3946	-4.06702	-3.94892	-4.11923	-4.37191	-3.94654	-4.53971	-4.52034	-4.2892	-4.23619	-4.20298	-4.24243	-4.31339	-4.26051	-4.40387	-4.55873	-4.56988	-4.52127	-4.28594	-4.36403	-3.61457	-3.95316	-3.03497	-3.32732	-3.10394	-3.29398	-3.14239	-3.683	-4.62685	-3.97572	-4.40368	-4.063	-4.4106	-4.43295	-3.89903	-4.53813
135	23.721	445.101	0.0289459	99.2	-6.58717	-4.45463	-6.58717	-4.49967	-4.48628	-4.56407	-4.73437	-4.24436	-4.49731	-6.58717	-6.58717	-4.62676	-4.396	-4.72115	-5.58718	-4.70554	-4.4346	-4.57719	-6.58717	-4.38347	-4.189	-4.57613	-3.88343	-4.13728	-3.08955	-3.36786	-3.16957	-3.41058	-3.2262	-3.83319	-4.55907	-4.55084	-4.55368	-4.56029	-4.54594	-4.41221	-4.34595	-4.61237
136	23.723	504.089	0.00238629	99.4	-6.54912	-6.54912	-5.54912	-6.54912	-6.54912	-6.54912	-6.54912	-6.54912	-6.54912	-6.54912	-6.54912	-6.54912	-6.54912	-6.54912	-6.54912	-6.54912	-6.54912	-4.58189	-6.54912	-4.47538	-6.54912	-6.54912	-6.54912	-6.54912	-4.42742	-4.64231	-4.49827	-6.54912	-4.323	-4.62837	-6.54912	-6.54912	-6.54912	-6.54912	-6.54912	-6.54912	-6.54912	-6.54912
137	23.792	447.098	0.0101811	99.8	-5.97309	-5.97309	-5.97309	-5.97309	-5.97309	-5.97309	-5.97309	-4.69025	-5.97309	-5.97309	-5.97309	-4.67281	-5.97309	-5.97309	-5.97309	-5.97309	-5.97309	-4.97309	-5.97309	-5.97309	-5.97309	-5.97309	-4.51819	-5.97309	-4.55935	-4.54701	-4.31927	-4.38831	-4.24042	-5.97309	-5.97309	-5.97309	-5.97309	-5.97309	-5.97309	-5.97309	-5.97309	-4.63191
138	23.916	298.071	0.00611629	99.1	-5.76527	-5.76527	-5.76527	-5.76527	-5.76527	-5.76527	-5.76527	-5.76527	-5.76527	-5.76527	-5.76527	-5.76527	-5.76527	-5.76527	-5.76527	-5.76527	-5.76527	-5.76527	-5.76527	-4.538	-5.76527	-5.76527	-4.62546	-4.74043	-4.50875	-5.76527	-5.76527	-5.76527	-5.76527	-5.76527	-5.76527	-5.76527	-5.76527	-5.76527	-5.76527	-5.76527	-5.76527	-5.76527
139	24.008	325.173	0.245138	100	-5.71148	-5.71148	-4.70001	-5.71148	-5.71148	-5.71148	-5.71148	-5.71148	-5.71148	-5.71148	-5.71148	-5.71148	-5.71148	-5.71148	-5.71148	-5.71148	-5.71148	-5.71148	-5.71148	-5.71148	-5.71148	-5.71148	-5.71148	-4.71148	-4.51504	-5.71148	-5.71148	-5.71148	-5.71148	-5.71148	-5.71148	-5.71148	-5.71148	-5.71148	-5.71148	-5.71148	-5.71148	-5.71148
140	24.173	130.039	0.0132635	98.9	-4.62132	-6.0226	-4.62708	-4.54763	-6.0226	-6.0226	-6.0226	-6.0226	-4.56448	-6.0226	-6.0226	-6.0226	-6.0226	-4.67589	-4.54947	-6.0226	-6.0226	-6.0226	-4.63228	-6.0226	-6.0226	-4.07947	-4.64357	-4.05201	-6.0226	-6.0226	-6.0226	-4.62331	-6.0226	-6.0226	-4.23054	-4.60183	-4.57267	-4.15633	-4.63377	-4.15724	-3.7175	-4.13201
141	24.427	279.082	0.000630854	98.9	-6.06978	-6.06978	-4.568	-6.06978	-6.06978	-6.06978	-6.06978	-6.06978	-6.06978	-6.06978	-5.06978	-6.06978	-6.06978	-6.06978	-6.06978	-6.06978	-4.63302	-6.06978	-6.06978	-6.06978	-4.53349	-6.06978	-6.06978	-4.7042	-3.75125	-4.68516	-3.87973	-4.48091	-3.86636	-4.52976	-6.06978	-6.06978	-6.06978	-6.06978	-6.06978	-4.60374	-6.06978	-6.06978
142	24.522	277.067	3.14565e-06	99.9	-5.69168	-5.69168	-5.69168	-5.69168	-5.69168	-5.69168	-5.69168	-5.69168	-5.69168	-5.69168	-4.56382	-5.69168	-5.69168	-5.69168	-5.69168	-5.69168	-5.69168	-5.69168	-5.69168	-4.46918	-5.69168	-5.69168	-5.69168	-5.69168	-3.44059	-4.49681	-3.70985	-3.99109	-3.33483	-4.62916	-4.51059	-5.69168	-5.69168	-5.69168	-5.69168	-5.69168	-5.69168	-5.69168
143	24.586	386.269	1.12373e-05	99.2	-4.54843	-5.49532	-4.50092	-6.49532	-4.64342	-6.49532	-4.78178	-6.49532	-6.49532	-6.49532	-6.49532	-6.49532	-6.49532	-5.08959	-6.49532	-4.66995	-6.49532	-6.49532	-6.49532	-6.49532	-4.47028	-4.05565	-4.62217	-4.16042	-6.49532	-6.49532	-6.49532	-6.49532	-6.49532	-6.49532	-4.56459	-4.52627	-4.53107	-3.96103	-4.04361	-3.82651	-4.29003	-4.08385
144	24.743	331.271	0.00219561	97.7	-6.3594	-6.3594	-6.3594	-6.3594	-4.55299	-6.3594	-6.3594	-6.3594	-6.3594	-6.3594	-6.3594	-6.3594	-6.3594	-6.3594	-6.3594	-6.3594	-6.3594	-5.3594	-6.3594	-6.3594	-6.3594	-4.46101	-6.3594	-4.67748	-6.3594	-6.3594	-6.3594	-6.3594	-6.3594	-6.3594	-6.3594	-6.3594	-6.3594	-4.49529	-4.50464	-4.15433	-4.8002	-4.57464
145	24.801	357.051	0.00036094	99.3	-6.10861	-4.36519	-5.10861	-6.10861	-6.10861	-6.10861	-6.10861	-6.10861	-4.40211	-6.10861	-6.10861	-6.10861	-4.49018	-6.10861	-6.10861	-6.10861	-6.10861	-6.10861	-6.10861	-6.10861	-6.10861	-6.10861	-4.55157	-4.72015	-3.77986	-4.26465	-4.55319	-4.23196	-4.55478	-4.50523	-4.57526	-4.71923	-4.33591	-4.23279	-4.44973	-6.10861	-6.10861	-6.10861
146	24.845	363.298	0.316811	97	-5.89856	-5.89856	-5.89856	-5.89856	-4.55374	-5.89856	-5.89856	-5.89856	-5.89856	-5.89856	-5.89856	-5.89856	-5.89856	-5.89856	-5.89856	-5.89856	-5.89856	-5.89856	-5.89856	-5.89856	-5.89856	-5.89856	-5.89856	-5.89856	-5.89856	-5.89856	-5.89856	-5.89856	-5.89856	-4.58139	-5.89856	-5.89856	-5.89856	-5.89856	-4.64823	-5.89856	-5.89856	-5.89856
147	25.088	521.117	2.0499e-05	96.5	-6.32967	-6.32967	-6.32967	-6.32967	-5.32967	-6.32967	-6.32967	-6.32967	-6.32967	-6.32967	-6.32967	-6.32967	-6.32967	-6.32967	-6.32967	-6.32967	-6.32967	-6.32967	-6.32967	-6.32967	-4.4254	-4.67129	-5.04704	-6.32967	-6.32967	-6.32967	-6.32967	-6.32967	-6.32967	-5.05231	-6.32967	-6.32967	-6.32967	-6.32967	-6.32967	-6.32967	-6.32967	-6.32967
148	25.109	299.05	0.076847	99.9	-4.13559	-4.00069	-4.20361	-4.53606	-3.99924	-3.94859	-4.13957	-4.065	-3.87902	-4.16225	-4.47485	-4.33388	-3.95164	-4.15956	-4.15358	-4.22793	-4.0969	-4.36542	-3.92749	-4.11085	-3.72357	-4.12431	-4.14649	-4.24584	-3.81387	-3.82216	-3.86581	-3.854	-3.89786	-4.03067	-3.89883	-4.46636	-4.32135	-4.47615	-4.14556	-4.30095	-4.3694	-4.08218
149	25.239	386.269	8.07311e-05	99.1	-5.84339	-4.50196	-5.84339	-4.57524	-5.84339	-4.60809	-5.84339	-5.84339	-5.84339	-5.84339	-5.84339	-5.84339	-5.84339	-5.84339	-5.84339	-5.84339	-5.84339	-5.84339	-5.84339	-5.84339	-4.54927	-4.51345	-5.84339	-4.32399	-5.84339	-5.84339	-5.84339	-5.84339	-4.77377	-5.84339	-5.84339	-5.84339	-4.55014	-4.33762	-4.53188	-4.23978	-4.51662	-4.29301
150	25.339	371.213	0.570169	96.1	-4.78257	-6.64717	-6.64717	-5.64717	-6.64717	-6.64717	-6.64717	-6.64717	-6.64717	-6.64717	-6.64717	-6.64717	-6.64717	-6.64717	-6.64717	-6.64717	-4.90096	-6.64717	-6.64717	-6.64717	-6.64717	-6.64717	-6.64717	-4.72303	-6.64717	-6.64717	-6.64717	-6.64717	-6.64717	-4.60123	-6.64717	-6.64717	-6.64717	-6.64717	-6.64717	-6.64717	-6.64717	-6.64717
151	25.44	308.223	5.82519e-05	100	-6.36546	-4.59954	-4.55474	-4.18526	-4.51297	-4.42144	-4.74181	-4.41923	-4.14349	-3.90821	-4.45877	-4.10682	-6.36546	-4.61403	-4.5976	-4.68633	-4.65032	-4.39706	-4.37935	-4.43681	-4.46302	-4.27776	-4.17515	-4.2935	-4.54291	-4.60748	-4.41011	-4.51589	-4.41974	-4.48379	-6.36546	-6.36546	-6.36546	-6.36546	-6.36546	-6.36546	-6.36546	-5.36546
152	25.507	129.032	0.00464706	98.6	-4.73129	-5.92356	-4.66737	-5.92356	-4.64071	-4.61618	-4.72572	-5.92356	-5.92356	-5.92356	-5.92356	-5.92356	-4.51215	-4.51413	-5.92356	-5.92356	-5.92356	-5.92356	-5.92356	-5.92356	-3.37732	-4.65706	-4.31522	-4.62443	-5.92356	-4.67813	-4.62197	-4.55471	-5.92356	-5.92356	-5.92356	-4.51629	-4.6079	-4.5848	-4.10463	-4.59291	-4.54623	-4.41247
153	26.208	429.072	0.822318	97.3	-4.53661	-4.4324	-4.26157	-4.55635	-4.38679	-4.57506	-4.71558	-4.69429	-4.36869	-4.26889	-4.61719	-4.63198	-4.3176	-4.64492	-5.99496	-4.68432	-5.99496	-4.40896	-4.57177	-4.42194	-4.51815	-4.74874	-4.40291	-4.32471	-4.2497	-4.15923	-4.40474	-4.33916	-4.43289	-4.35259	-4.53757	-4.55062	-4.41872	-4.63936	-4.62636	-4.56018	-4.52381	-4.62085
154	26.396	429.073	0.458587	96.5	-4.47097	-4.4324	-4.64162	-4.49326	-4.35502	-4.66383	-4.71502	-4.6977	-4.43636	-4.26889	-4.48388	-4.71029	-4.51072	-4.64492	-5.99496	-4.76011	-5.99496	-4.57452	-4.57177	-4.42194	-4.43333	-4.69926	-4.53634	-4.27465	-4.5061	-3.92755	-4.52683	-4.27348	-4.48101	-4.4771	-4.40777	-4.31442	-4.41872	-4.54762	-5.99496	-4.56018	-4.52381	-4.62085
155	26.587	129.032	0.0054311	98.3	-4.60876	-5.82989	-4.64059	-4.67505	-4.67204	-4.69004	-4.69743	-4.64168	-5.82989	-5.82989	-5.82989	-5.82989	-4.43607	-5.82989	-5.82989	-4.74988	-5.82989	-4.62109	-5.82989	-5.82989	-4.59523	-4.32457	-5.82989	-4.24038	-4.47506	-4.63406	-5.82989	-5.82989	-5.82989	-4.67333	-5.82989	-4.6184	-4.53804	-4.02233	-4.11728	-4.16862	-4.52939	-4.13642
156	26.646	308.223	4.92776e-05	100	-4.47896	-4.30299	-6.51654	-4.153	-4.55826	-4.62378	-4.67391	-4.42255	-4.11035	-4.47539	-6.51654	-4.61747	-4.57584	-4.05767	-4.63961	-4.62365	-4.65654	-4.36454	-4.44476	-4.48951	-4.00995	-4.37431	-4.44122	-4.59772	-4.56458	-4.61762	-4.54683	-4.35862	-4.42955	-4.63012	-6.51654	-5.51654	-6.51654	-6.51654	-6.51654	-6.51654	-6.51654	-6.51654
157	26.897	308.223	3.63169e-05	100	-6.51654	-4.52173	-6.51654	-4.19789	-4.55826	-4.14303	-4.67391	-4.16255	-4.37936	-4.18585	-4.47606	-4.57924	-4.57584	-4.33632	-4.58828	-4.20963	-4.57662	-4.46086	-4.4072	-4.41386	-4.36949	-4.64986	-4.34376	-4.67884	-4.59666	-4.31522	-4.61594	-4.57541	-4.5698	-4.5626	-4.59842	-5.51654	-6.51654	-6.51654	-6.51654	-6.51654	-6.51654	-6.51654
158	27.309	387.276	0.00112165	96.8	-5.88442	-5.88442	-4.63168	-4.55979	-4.54003	-4.19256	-4.73578	-4.76764	-5.88442	-4.55679	-5.88442	-5.88442	-5.88442	-5.88442	-4.5169	-4.73506	-5.88442	-5.88442	-5.88442	-5.88442	-4.22573	-4.37372	-4.05144	-4.68127	-4.63171	-4.75444	-5.88442	-5.88442	-5.88442	-5.88442	-4.42833	-4.53496	-4.53878	-4.44151	-4.60854	-4.33371	-4.57663	-4.50238
159	27.368	663.426	0.0196871	97.9	-5.84417	-4.6269	-4.69956	-4.71614	-5.84417	-4.60092	-4.68016	-4.55218	-5.84417	-5.84417	-4.26579	-4.68121	-4.61385	-4.59073	-4.63309	-4.62385	-4.44466	-4.50539	-4.61187	-5.84417	-5.84417	-4.5888	-5.84417	-5.84417	-5.84417	-5.84417	-5.84417	-5.84417	-5.84417	-4.60497	-5.84417	-5.84417	-5.84417	-5.84417	-5.84417	-5.84417	-4.57923	-4.51825
160	28.06	308.224	0.00013386	99.9	-6.36404	-4.60777	-6.36404	-4.59767	-4.6604	-4.3128	-4.68845	-4.79499	-3.79681	-4.06647	-4.58684	-3.98227	-4.9168	-4.36375	-5.36404	-4.27917	-4.65494	-4.55773	-4.52901	-4.55665	-4.03416	-4.43305	-4.43823	-4.24409	-4.62176	-4.49544	-4.5723	-4.54391	-4.56814	-4.59569	-6.36404	-4.56305	-6.36404	-6.36404	-6.36404	-6.36404	-6.36404	-6.36404
161	28.914	308.222	0.0400724	100	-5.78568	-4.40016	-4.37367	-4.17121	-4.43154	-4.41908	-4.42616	-4.78568	-4.15853	-4.53055	-5.78568	-4.59552	-4.59066	-4.43791	-5.78568	-4.67275	-4.60394	-4.54912	-4.49899	-4.50339	-4.2541	-4.69024	-4.59717	-4.10293	-4.56751	-4.54251	-5.78568	-4.55079	-4.5211	-4.6522	-5.78568	-4.68228	-4.59128	-5.78568	-5.78568	-5.78568	-5.78568	-5.78568
162	29.497	308.224	0.0047271	99.9	-5.02654	-4.43975	-4.39663	-4.64782	-4.54119	-4.66429	-4.46082	-4.66917	-4.18843	-4.18827	-4.53411	-4.62597	-6.02654	-4.63938	-6.02654	-4.38513	-4.66905	-4.23015	-4.19356	-4.51819	-4.0754	-4.67464	-4.55682	-4.33785	-4.64826	-4.62358	-6.02654	-4.50264	-6.02654	-4.61903	-6.02654	-6.02654	-6.02654	-6.02654	-6.02654	-4.56715	-6.02654	-6.02654
163	29.885	445.104	0.016896	100	-4.57971	-6.13625	-6.13625	-4.63719	-4.57254	-6.13625	-4.63577	-4.75362	-4.44978	-6.13625	-4.55597	-4.61346	-6.13625	-6.13625	-6.13625	-6.13625	-4.50133	-6.13625	-6.13625	-6.13625	-4.47339	-4.70252	-4.56423	-6.13625	-4.06986	-4.58592	-4.2177	-4.20622	-4.57648	-4.59957	-6.13625	-6.13625	-4.47408	-4.54788	-6.13625	-6.13625	-6.13625	-6.13625
164	30.249	308.223	0.00087812	100	-6.43541	-4.31035	-4.60138	-4.57441	-4.46854	-4.63586	-6.43541	-4.42788	-3.93329	-3.94361	-6.43541	-4.54668	-4.41078	-4.68753	-4.60889	-4.69173	-4.59149	-4.50045	-4.45698	-4.51551	-4.48778	-4.64755	-4.59392	-4.65632	-4.57683	-4.61594	-4.58907	-4.55766	-4.5721	-4.63626	-6.43541	-6.43541	-6.43541	-6.43541	-6.43541	-5.43541	-6.43541	-6.43541
165	31.835	308.223	0.15314	100	-6.55122	-4.06664	-4.53612	-4.58256	-6.55122	-4.61016	-4.73388	-4.61431	-4.3537	-4.42986	-6.55122	-4.58191	-6.55122	-4.27121	-4.63352	-4.66587	-4.33029	-4.58548	-4.36578	-4.56584	-4.51206	-4.66245	-4.59546	-4.41517	-4.50479	-4.64713	-4.52222	-4.40965	-4.56886	-4.61243	-6.55122	-5.55122	-6.55122	-6.55122	-6.55122	-4.64766	-6.55122	-4.6004
166	32.596	355.056	0.000920908	97.7	-4.48261	-4.31353	-4.466	-4.23538	-4.51089	-4.62339	-4.45328	-4.09216	-3.9729	-4.53862	-4.59866	-4.65638	-4.16894	-4.34715	-4.35803	-4.69396	-4.20988	-4.3167	-4.43716	-4.49394	-4.1738	-4.10793	-3.9446	-4.07501	-3.91769	-4.04994	-3.83412	-3.92218	-4.28848	-4.30412	-4.38421	-4.3352	-4.53362	-4.59357	-4.5176	-4.60229	-4.38131	-4.26522
