# Supplementary material for: From the Andes to the desert: 16S rRNA metabarcoding characterization of aquatic bacterial communities in the Rimac river, the main source of water for Lima, Peru
Source: PLoS One. 2021 Apr 22;16(4):e0250401. doi: 10.1371/journal.pone.0250401 (PMC8061919; doi:10.1371/journal.pone.0250401)
Supplement: S8 Table — Data was filtered using a score threshold > 95% and p-anova < 0.05. (XLSX) [file pone.0250401.s012.xlsx]

## Sheet: S11_Table
Peak	Tentative identification	Molecular formula	Retention time tr (min)	Measured mass (m/z)	p-value	Total score
22	Unknown	-	13.249	156.072	4.98768e-13	98.1
23	Unknown	C7H19FN3OP	13.25	212.133	3.42029e-12	99.7
29	Unknown	C7H14FOP	13.899	165.085	5.19113e-07	99.5
30	Unknown	C9H19F2N5	13.899	236.167	1.70054e-19	99.8
31	Unknown	-	13.9	180.107	3.87976e-11	97.9
43	Unknown	C12H21NS	16.382	212.147	0.021754	95.2
71	Benzenemethanamine derivative	C16H14BrN5	18.87	355.056	0.0026876	97.5
87	Unknown	C11H14N3P	19.874	220.101	9.62495e-12	95.8
92	Unknown	C13H7FN6S	20.211	299.05	9.45786e-07	99.9
93	Thiodicarb	C16H14BrN5	20.211	355.056	2.51935e-06	97.6
104	3-Indolebutyricacid	C12H13NO2	21.32	273.174	0.00201372	99.9
112	Benzenemethanamine derivative	C16H14BrN5	21.449	355.056	0.00347848	97.5
119	Benzenemethanamine derivative	C8H20F2N4OS4	22.594	355.056	1.82864e-08	97.7
